# Supplementary material for: cis-Bis(nitrato-κ2 O,O′)bis­(triethyl­phosphine oxide-κO)nickel(II)
Source: Acta Crystallogr Sect E Struct Rep Online. 2009 May 7;65(Pt 6):m612. doi: 10.1107/S1600536809015724 (PMC2969723; doi:10.1107/S1600536809015724)
Supplement: Supplementary file 1 [file e-65-0m612-sup1.cif]

##############################################################################
###                                                                        ###
###        Electronic paper (Acta Crystallographica Section E)             ###
###                                                                        ###
##############################################################################
#                                                                            #
# This CIF contains the data in a paper accepted for publication in Acta     #
# Crystallographica Section E. It conforms to the requirements of Notes      #
# for Authors for Section E, and has been peer reviewed under the auspices   #
# of the IUCr Commission on Journals.                                        #
#                                                                            #
# Full details of the Crystallographic Information File format               #
# are given in the paper "The Crystallographic Information File (CIF):       #
# a New Standard Archive File for Crystallography" by S. R. Hall, F. H.      #
# Allen and I. D. Brown [Acta Cryst. (1991), A47, 655-685].                  #
#                                                                            #
# The current version of the core CIF dictionary is obtainable from          #
# ftp://ftp.iucr.org/pub/cif_core.dic. The current version number is 2.4.    #
#                                                                            #
# Software is freely available for graphical display of the structure(s) in  #
# this CIF.  For information consult the CIF home page http://www.iucr.org/  #
# cif/home.html                                                              #
#                                                                            #
# This file may be used for bona fide research purposes within the           #
# scientific community so long as proper attribution is given to the journal # 
# article from which it was obtained.                                        #
#                                                                            #
##############################################################################
                                             
data_I
_audit_creation_method     'SHELXL-97 and IUCr-template'
_chemical_name_systematic
;
<i>cis</i>-Bis(nitrato-\k^2^<i>O</i>,<i>O</i>')bis(triethylphosphine
oxide-\k<i>O</i>)nickel(II)
;
_chemical_name_common     ?
_chemical_formula_moiety     'C12 H30 N2 Ni O8 P2'
_chemical_formula_sum     'C12 H30 N2 Ni O8 P2'
_chemical_formula_iupac     '[Ni (N O3)2 (C6 H15 O P)2]'
_chemical_formula_weight     451.03
_chemical_melting_point     ?
_symmetry_cell_setting     'monoclinic'
_symmetry_space_group_name_H-M     'C 2/c'
_symmetry_space_group_name_Hall     '-C 2yc'
loop_
    _symmetry_equiv_pos_as_xyz
    'x, y, z'
    '-x, y, -z+1/2'
    'x+1/2, y+1/2, z'
    '-x+1/2, y+1/2, -z+1/2'
    '-x, -y, -z'
    'x, -y, z-1/2'
    '-x+1/2, -y+1/2, -z'
    'x+1/2, -y+1/2, z-1/2'
_cell_length_a     16.954(2)
_cell_length_b     7.8494(5)
_cell_length_c     15.9905(9)
_cell_angle_alpha     90.00
_cell_angle_beta     92.419(5)
_cell_angle_gamma     90.00
_cell_volume     2126.1(3)
_cell_formula_units_Z     4
_cell_measurement_reflns_used     50
_cell_measurement_theta_min     4.737
_cell_measurement_theta_max     16.813
_cell_measurement_temperature     294(2)
_exptl_crystal_description     prism
_exptl_crystal_colour     yellow
_exptl_crystal_size_max     0.31
_exptl_crystal_size_mid     0.26
_exptl_crystal_size_min     0.24
_exptl_crystal_density_diffrn     1.409
_exptl_crystal_density_meas     ?
_exptl_crystal_density_method     'not measured'
_exptl_crystal_F_000     952
_exptl_absorpt_coefficient_mu     1.100
_exptl_absorpt_correction_type     'psi-scan'
_exptl_absorpt_process_details     '(ABSPsiScan in PLATON; Spek, 2009)'
_exptl_absorpt_correction_T_min     0.7194
_exptl_absorpt_correction_T_max     0.7704
_exptl_special_details
;
;
_diffrn_ambient_temperature     294(2)
_diffrn_radiation_type     MoK\a
_diffrn_radiation_wavelength     0.71073
_diffrn_radiation_source     'fine-focus sealed tube'
_diffrn_radiation_monochromator     graphite
_diffrn_measurement_device_type     'Siemens P4 four-circle'
_diffrn_measurement_method     \w
_diffrn_detector_area_resol_mean     ?
_diffrn_reflns_number     2351
_diffrn_reflns_av_R_equivalents     0.0465
_diffrn_reflns_av_sigmaI/netI     0.0370
_diffrn_reflns_theta_min     2.86
_diffrn_reflns_theta_max     25.00
_diffrn_reflns_theta_full     25.00
_diffrn_measured_fraction_theta_max     0.978
_diffrn_measured_fraction_theta_full     0.978
_diffrn_reflns_limit_h_min     -1
_diffrn_reflns_limit_h_max     20
_diffrn_reflns_limit_k_min     -1
_diffrn_reflns_limit_k_max     9
_diffrn_reflns_limit_l_min     -18
_diffrn_reflns_limit_l_max     18
_diffrn_standards_number     3
_diffrn_standards_interval_count     97
_diffrn_standards_interval_time     ?
_diffrn_standards_decay_%     0
_refine_special_details
;
Refinement of <i>F</i>^2^ against ALL reflections. The weighted <i>R</i>-factor
<i>wR</i> and goodness of fit <i>S</i> are based on <i>F</i>^2^, conventional
<i>R</i>-factors <i>R</i> are based on <i>F</i>, with <i>F</i> set to zero for
negative <i>F</i>^2^. The threshold expression of <i>F</i>^2^ >
\s(<i>F</i>^2^) is used only for calculating <i>R</i>-factors(gt) <i>etc</i>.
and is not relevant to the choice of reflections for refinement.
<i>R</i>-factors based on <i>F</i>^2^ are statistically about twice as large
as those based on <i>F</i>, and <i>R</i>- factors based on ALL data will be
even larger.
;
_reflns_number_total     1829
_reflns_number_gt     1641
_reflns_threshold_expression     I>2\s(I)
_refine_ls_structure_factor_coef     Fsqd
_refine_ls_matrix_type     full
_refine_ls_R_factor_all     0.0344
_refine_ls_R_factor_gt     0.0287
_refine_ls_wR_factor_gt     0.0709
_refine_ls_wR_factor_ref     0.0728
_refine_ls_goodness_of_fit_ref     1.049
_refine_ls_restrained_S_all     1.049
_refine_ls_number_reflns     1829
_refine_ls_number_parameters     118
_refine_ls_number_restraints     0
_refine_ls_hydrogen_treatment     constr
_refine_ls_weighting_scheme     calc
_refine_ls_weighting_details
          'calc w=1/[\s^2^(Fo^2^)+(0.0309P)^2^+1.435P] where P=(Fo^2^+2Fc^2^)/3'
_atom_sites_solution_hydrogens     geom
_atom_sites_solution_primary     direct
_atom_sites_solution_secondary     difmap
_refine_ls_shift/su_max     0.000
_refine_ls_shift/su_mean     0.000
_refine_diff_density_max     0.221
_refine_diff_density_min     -0.278
_refine_ls_extinction_method     'SHELXL97 (Sheldrick, 2008)'
_refine_ls_extinction_coef     0.0039(5)
_refine_ls_extinction_expression
                                  'Fc^*^=kFc[1+0.001xFc^2^\l^3^/sin(2\q)]^-1/4^'
loop_
    _atom_type_symbol
    _atom_type_description
    _atom_type_scat_dispersion_real
    _atom_type_scat_dispersion_imag
    _atom_type_scat_source
    'C' 'C' 0.0033 0.0016
                         'International Tables Vol C Tables 4.2.6.8 and 6.1.1.4'
    'H' 'H' 0.0000 0.0000
                         'International Tables Vol C Tables 4.2.6.8 and 6.1.1.4'
    'N' 'N' 0.0061 0.0033
                         'International Tables Vol C Tables 4.2.6.8 and 6.1.1.4'
    'O' 'O' 0.0106 0.0060
                         'International Tables Vol C Tables 4.2.6.8 and 6.1.1.4'
    'P' 'P' 0.1023 0.0942
                         'International Tables Vol C Tables 4.2.6.8 and 6.1.1.4'
    'Ni' 'Ni' 0.3393 1.1124
                         'International Tables Vol C Tables 4.2.6.8 and 6.1.1.4'
_computing_data_collection     'XSCANS (Bruker, 1999)'
_computing_cell_refinement     'XSCANS (Bruker, 1999)'
_computing_data_reduction     'XSCANS (Bruker, 1999)'
_computing_structure_solution     'SHELXS97 (Sheldrick, 2008)'
_computing_structure_refinement     'SHELXL97 (Sheldrick, 2008)'
_computing_molecular_graphics     'DIAMOND (Brandenburg, 2008)'
_computing_publication_material     'enCIFer (Allen <i>et al.</i>,  2004)'
loop_
    _atom_site_type_symbol
    _atom_site_label
    _atom_site_fract_x
    _atom_site_fract_y
    _atom_site_fract_z
    _atom_site_U_iso_or_equiv
    _atom_site_adp_type
    _atom_site_calc_flag
    _atom_site_refinement_flags
    _atom_site_occupancy
    _atom_site_disorder_assembly
    _atom_site_disorder_group
    Ni Ni1 0.0000 0.58558(5) 0.2500 0.04465(16) Uani d S 1 . .
    P P1 0.10851(4) 0.30215(8) 0.15778(3) 0.04913(18) Uani d . 1 . .
    O O1 0.08156(10) 0.4144(2) 0.22694(10) 0.0585(4) Uani d . 1 . .
    O O2 -0.04216(10) 0.6501(2) 0.13055(10) 0.0596(4) Uani d . 1 . .
    O O3 -0.08635(10) 0.7839(2) 0.23545(11) 0.0644(5) Uani d . 1 . .
    O O4 -0.12961(13) 0.8501(3) 0.10934(14) 0.0895(6) Uani d . 1 . .
    N N1 -0.08784(12) 0.7647(3) 0.15682(13) 0.0587(5) Uani d . 1 . .
    C C11 0.13399(18) 0.4234(3) 0.06864(16) 0.0681(7) Uani d . 1 . .
    H H11A 0.1582 0.3481 0.0290 0.082 Uiso calc R 1 . .
    H H11B 0.0860 0.4682 0.0418 0.082 Uiso calc R 1 . .
    C C12 0.18933(19) 0.5692(4) 0.0880(2) 0.0799(8) Uani d . 1 . .
    H H12A 0.1668 0.6427 0.1286 0.120 Uiso calc R 1 . .
    H H12B 0.1977 0.6323 0.0377 0.120 Uiso calc R 1 . .
    H H12C 0.2389 0.5256 0.1100 0.120 Uiso calc R 1 . .
    C C13 0.19220(15) 0.1817(3) 0.19631(17) 0.0642(7) Uani d . 1 . .
    H H13A 0.2336 0.2609 0.2137 0.077 Uiso calc R 1 . .
    H H13B 0.1772 0.1198 0.2457 0.077 Uiso calc R 1 . .
    C C14 0.22625(19) 0.0551(4) 0.1355(2) 0.0910(10) Uani d . 1 . .
    H H14A 0.1884 -0.0334 0.1233 0.137 Uiso calc R 1 . .
    H H14B 0.2736 0.0059 0.1602 0.137 Uiso calc R 1 . .
    H H14C 0.2383 0.1127 0.0847 0.137 Uiso calc R 1 . .
    C C15 0.03471(17) 0.1488(4) 0.12138(18) 0.0722(7) Uani d . 1 . .
    H H15A 0.0588 0.0715 0.0826 0.087 Uiso calc R 1 . .
    H H15B 0.0189 0.0820 0.1689 0.087 Uiso calc R 1 . .
    C C16 -0.03782(17) 0.2241(4) 0.0791(2) 0.0831(9) Uani d . 1 . .
    H H16A -0.0620 0.3019 0.1166 0.125 Uiso calc R 1 . .
    H H16B -0.0744 0.1347 0.0641 0.125 Uiso calc R 1 . .
    H H16C -0.0235 0.2838 0.0296 0.125 Uiso calc R 1 . .
loop_
    _atom_site_aniso_label
    _atom_site_aniso_U_11
    _atom_site_aniso_U_22
    _atom_site_aniso_U_33
    _atom_site_aniso_U_12
    _atom_site_aniso_U_13
    _atom_site_aniso_U_23
    Ni1 0.0491(2) 0.0437(2) 0.0416(2) 0.000 0.00704(16) 0.000
    P1 0.0584(4) 0.0457(3) 0.0434(3) 0.0050(3) 0.0032(2) 0.0001(2)
    O1 0.0626(9) 0.0619(10) 0.0511(9) 0.0137(8) 0.0046(7) -0.0072(8)
    O2 0.0711(11) 0.0575(10) 0.0502(9) 0.0081(9) 0.0033(8) 0.0022(8)
    O3 0.0675(11) 0.0579(10) 0.0683(11) 0.0082(8) 0.0083(9) -0.0071(9)
    O4 0.0899(14) 0.0704(12) 0.1056(16) 0.0125(11) -0.0261(12) 0.0235(12)
    N1 0.0599(12) 0.0473(11) 0.0682(14) -0.0036(10) -0.0041(10) 0.0072(10)
    C11 0.096(2) 0.0589(15) 0.0500(13) -0.0035(14) 0.0058(13) 0.0047(12)
    C12 0.087(2) 0.0734(19) 0.0802(19) -0.0169(16) 0.0137(16) 0.0077(15)
    C13 0.0660(16) 0.0587(15) 0.0683(16) 0.0138(13) 0.0091(12) 0.0080(12)
    C14 0.082(2) 0.0632(18) 0.129(3) 0.0169(15) 0.025(2) -0.0113(18)
    C15 0.0865(19) 0.0573(15) 0.0721(17) -0.0088(14) -0.0049(14) 0.0011(14)
    C16 0.086(2) 0.0774(19) 0.084(2) -0.0173(17) -0.0143(16) -0.0025(16)
_geom_special_details
;
All e.s.d.'s (except the e.s.d. in the dihedral angle between two l.s. planes)
are estimated using the full covariance matrix. The cell e.s.d.'s are taken
into account individually in the estimation of e.s.d.'s in distances, angles
and torsion angles; correlations between e.s.d.'s in cell parameters are only
used when they are defined by crystal symmetry. An approximate (isotropic)
treatment of cell e.s.d.'s is used for estimating e.s.d.'s involving l.s.
planes.
;
loop_
    _geom_bond_atom_site_label_1
    _geom_bond_atom_site_label_2
    _geom_bond_site_symmetry_2
    _geom_bond_distance
    _geom_bond_publ_flag
    Ni1 O1 . 1.9741(16) yes
    Ni1 O1 2 1.9741(16) ?
    Ni1 O2 2 2.0738(16) ?
    Ni1 O2 . 2.0738(16) yes
    Ni1 O3 2 2.1429(17) ?
    Ni1 O3 . 2.1429(17) yes
    P1 O1 . 1.5001(16) yes
    P1 C11 . 1.782(2) ?
    P1 C13 . 1.793(2) ?
    P1 C15 . 1.814(3) ?
    O2 N1 . 1.270(3) yes
    O3 N1 . 1.266(3) yes
    O4 N1 . 1.217(3) yes
    C11 C12 . 1.503(4) ?
    C11 H11A . 0.9700 ?
    C11 H11B . 0.9700 ?
    C12 H12A . 0.9600 ?
    C12 H12B . 0.9600 ?
    C12 H12C . 0.9600 ?
    C13 C14 . 1.521(4) ?
    C13 H13A . 0.9700 ?
    C13 H13B . 0.9700 ?
    C14 H14A . 0.9600 ?
    C14 H14B . 0.9600 ?
    C14 H14C . 0.9600 ?
    C15 C16 . 1.499(4) ?
    C15 H15A . 0.9700 ?
    C15 H15B . 0.9700 ?
    C16 H16A . 0.9600 ?
    C16 H16B . 0.9600 ?
    C16 H16C . 0.9600 ?
loop_
    _geom_angle_atom_site_label_1
    _geom_angle_atom_site_label_2
    _geom_angle_atom_site_label_3
    _geom_angle_site_symmetry_1
    _geom_angle_site_symmetry_3
    _geom_angle
    _geom_angle_publ_flag
    O1 Ni1 O1 . 2 94.20(10)
                          yes
    O1 Ni1 O2 . 2 96.97(7) yes
    O1 Ni1 O2 2 2 102.19(6) ?
    O1 Ni1 O2 . . 102.19(6) yes
    O1 Ni1 O2 2 . 96.97(7) ?
    O2 Ni1 O2 2 . 151.70(10)
                           yes
    O1 Ni1 O3 . 2 91.95(7) yes
    O1 Ni1 O3 2 2 162.74(7) ?
    O2 Ni1 O3 2 2 61.00(7) ?
    O2 Ni1 O3 . 2 97.47(7) yes
    O1 Ni1 O3 . . 162.74(7) yes
    O1 Ni1 O3 2 . 91.95(7) ?
    O2 Ni1 O3 2 . 97.47(7) ?
    O2 Ni1 O3 . . 61.00(7) yes
    O3 Ni1 O3 2 . 86.80(10)
                          yes
    O1 P1 C11 . . 111.57(12) ?
    O1 P1 C13 . . 108.53(11) ?
    C11 P1 C13 . . 109.97(13) ?
    O1 P1 C15 . . 113.50(12) ?
    C11 P1 C15 . . 106.55(13) ?
    C13 P1 C15 . . 106.58(13) ?
    P1 O1 Ni1 . . 140.80(10)
                           yes
    N1 O2 Ni1 . . 93.42(13) ?
    N1 O3 Ni1 . . 90.36(13) ?
    O4 N1 O3 . . 122.7(2) ?
    O4 N1 O2 . . 122.1(2) ?
    O3 N1 O2 . . 115.21(19) ?
    C12 C11 P1 . . 114.3(2) ?
    C12 C11 H11A . . 108.7 ?
    P1 C11 H11A . . 108.7 ?
    C12 C11 H11B . . 108.7 ?
    P1 C11 H11B . . 108.7 ?
    H11A C11 H11B . . 107.6 ?
    C11 C12 H12A . . 109.5 ?
    C11 C12 H12B . . 109.5 ?
    H12A C12 H12B . . 109.5 ?
    C11 C12 H12C . . 109.5 ?
    H12A C12 H12C . . 109.5 ?
    H12B C12 H12C . . 109.5 ?
    C14 C13 P1 . . 116.2(2) ?
    C14 C13 H13A . . 108.2 ?
    P1 C13 H13A . . 108.2 ?
    C14 C13 H13B . . 108.2 ?
    P1 C13 H13B . . 108.2 ?
    H13A C13 H13B . . 107.4 ?
    C13 C14 H14A . . 109.5 ?
    C13 C14 H14B . . 109.5 ?
    H14A C14 H14B . . 109.5 ?
    C13 C14 H14C . . 109.5 ?
    H14A C14 H14C . . 109.5 ?
    H14B C14 H14C . . 109.5 ?
    C16 C15 P1 . . 115.1(2) ?
    C16 C15 H15A . . 108.5 ?
    P1 C15 H15A . . 108.5 ?
    C16 C15 H15B . . 108.5 ?
    P1 C15 H15B . . 108.5 ?
    H15A C15 H15B . . 107.5 ?
    C15 C16 H16A . . 109.5 ?
    C15 C16 H16B . . 109.5 ?
    H16A C16 H16B . . 109.5 ?
    C15 C16 H16C . . 109.5 ?
    H16A C16 H16C . . 109.5 ?
    H16B C16 H16C . . 109.5 ?
data_global
_journal_date_recd_electronic     2009-04-20
_journal_date_accepted     2009-04-27
_journal_name_full     'Acta Crystallographica, Section E'
_journal_year     2009
_journal_volume     65
_journal_issue      6
_journal_page_first     m612
_journal_page_last     m612
_journal_paper_category     QM
_journal_coeditor_code     KJ2126
_publ_contact_author_name     'R\"udiger W. Seidel'
_publ_contact_author_address
;
Analytische Chemie
Ruhr-Universit\"at Bochum
Universit\"atsstrasse 150
44780 Bochum
;
_publ_contact_author_email     Ruediger.Seidel@rub.de
_publ_contact_author_fax     '49 234 3214420'
_publ_contact_author_phone     '49 234 3224196'
_publ_section_title
;
<i>cis</i>-Bis(nitrato-\k^2^<i>O</i>,<i>O</i>')bis(triethylphosphine
oxide-\k<i>O</i>)nickel(II)
;
loop_
    _publ_author_name
    _publ_author_address
    'Seidel, R\"udiger W.'
;
Analytische Chemie
Ruhr-Universit\"at Bochum
Universit\"atsstrasse 150
44780 Bochum
Germany
;
