# Supplementary material for: cis-Bis(nitrato-κ2 O,O′)bis­(triethyl­phosphine oxide-κO)nickel(II)
Source: Acta Crystallogr Sect E Struct Rep Online. 2009 May 7;65(Pt 6):m612. doi: 10.1107/S1600536809015724 (PMC2969723; doi:10.1107/S1600536809015724)
Supplement: Supplementary file 2 [file e-65-0m612-Isup2.hkl]

# 
# h,k,l, Fc-squared, Fo-squared, sigma(Fo-squared) and status flag 
# 
data_I
_shelx_title ' rs573 in Cc                 New: C2/c' 
_shelx_refln_list_code          4 
_shelx_F_calc_maximum      269.64 
_exptl_crystal_F_000       952.00 
_reflns_d_resolution_high  0.8409 
 
loop_ 
 _symmetry_equiv_pos_as_xyz 
 'x, y, z' 
 '-x, y, -z+1/2' 
 'x+1/2, y+1/2, z' 
 '-x+1/2, y+1/2, -z+1/2' 
 '-x, -y, -z' 
 'x, -y, z-1/2' 
 '-x+1/2, -y+1/2, -z' 
 'x+1/2, -y+1/2, z-1/2' 
 
_cell_length_a    16.9540 
_cell_length_b     7.8494 
_cell_length_c    15.9905 
_cell_angle_alpha  90.000 
_cell_angle_beta   92.419 
_cell_angle_gamma  90.000 
 
_shelx_F_squared_multiplier     1.000 
 
loop_ 
 _refln_index_h 
 _refln_index_k 
 _refln_index_l 
 _refln_F_squared_calc 
 _refln_F_squared_meas 
 _refln_F_squared_sigma 
 _refln_observed_status 
   4   0   0     1005.76     1159.40     37.87 o 
   6   0   0     1708.80     1880.30     57.92 o 
   8   0   0     3053.31     2957.88     85.02 o 
  10   0   0    10651.77    10066.69    171.89 o 
  12   0   0      657.12      565.48     21.64 o 
  14   0   0        4.09       14.91     10.88 o 
  16   0   0      152.10      188.45     16.29 o 
  18   0   0      148.08      165.39     18.11 o 
  20   0   0      189.22      215.55     21.11 o 
   1   1   0    22335.05    22342.09     85.57 o 
   3   1   0     3281.19     3283.97     51.26 o 
   5   1   0      413.36      351.89      7.37 o 
   7   1   0     2669.60     2526.83     53.87 o 
   9   1   0     1912.82     2026.84     45.06 o 
  11   1   0     3435.79     3360.17     79.79 o 
  13   1   0      559.06      499.52     13.48 o 
  15   1   0      529.16      526.74     15.00 o 
  17   1   0      284.46      306.18     14.12 o 
  19   1   0      209.49      218.67     14.44 o 
   0   2   0    12737.48    11763.05    124.32 o 
   2   2   0     5889.43     5749.06     92.48 o 
   4   2   0    13622.08    13487.42    152.20 o 
   6   2   0     8003.09     7489.37    127.28 o 
   8   2   0      450.50      499.32     13.88 o 
  10   2   0      116.55      109.31     11.01 o 
  12   2   0      505.81      472.06     18.12 o 
  14   2   0     1816.65     1729.93     49.93 o 
  16   2   0      405.76      446.08     21.63 o 
  18   2   0       25.31       42.73     14.92 o 
   1   3   0       12.39       22.48      5.86 o 
   3   3   0      422.34      407.73     11.08 o 
   5   3   0      471.60      507.41     13.23 o 
   7   3   0        1.72        9.51      7.29 o 
   9   3   0      486.00      502.34     16.75 o 
  11   3   0       29.30       36.87     10.29 o 
  13   3   0      159.35      190.09     14.79 o 
  15   3   0      234.63      198.18     17.79 o 
  17   3   0      178.81      184.94     19.61 o 
  19   3   0      189.84      154.12     21.76 o 
   0   4   0     2735.84     2999.60     90.89 o 
   2   4   0     1708.97     1789.23     71.03 o 
   4   4   0     1740.54     1653.69     45.15 o 
   6   4   0     4654.60     4523.81    119.64 o 
   8   4   0      482.94      628.63     18.58 o 
  10   4   0      118.00      104.68     12.31 o 
  12   4   0        1.43        9.70     10.42 o 
  14   4   0      192.95      200.84     16.68 o 
  16   4   0      361.88      355.87     21.50 o 
  18   4   0       29.87       18.56     15.63 o 
   1   5   0     3493.08     3615.11     77.91 o 
   3   5   0     2272.46     2209.27     60.20 o 
   5   5   0     3867.25     3627.62    120.71 o 
   7   5   0      149.72      160.19     12.57 o 
   9   5   0       13.85       30.16     10.88 o 
  11   5   0      971.43      943.88     30.71 o 
  13   5   0     1493.30     1429.47     50.49 o 
  15   5   0      790.61      815.74     29.27 o 
  17   5   0        5.45        7.23     14.85 o 
   0   6   0     1582.56     1608.11     41.77 o 
   2   6   0     1219.54     1152.60     37.32 o 
   4   6   0     1128.71     1167.54     33.00 o 
   6   6   0      176.77      215.11     14.79 o 
   8   6   0      310.88      327.92     17.92 o 
  10   6   0      708.81      670.78     23.86 o 
  12   6   0     1481.84     1289.58     40.31 o 
  14   6   0      654.25      636.53     27.24 o 
   1   7   0     1399.54     1316.99     26.42 o 
   3   7   0        2.64       17.78     10.10 o 
   7   7   0     1080.67     1063.51     38.80 o 
   9   7   0      927.22      984.47     34.88 o 
  11   7   0      321.90      316.57     21.17 o 
  13   7   0        1.37       17.65     14.20 o 
   0   8   0     1067.18      933.64     32.21 o 
   2   8   0        0.56        0.72     10.36 o 
   4   8   0       35.52        9.38     11.72 o 
   6   8   0        9.63        9.64     11.92 o 
   8   8   0      245.05      204.30     19.22 o 
  10   8   0      341.52      334.03     22.35 o 
   1   9   0        4.49       10.36     12.77 o 
   3   9   0        2.20       12.70     12.77 o 
   5   9   0       30.42        7.10     14.33 o 
 -19   1   1        2.78       10.16     14.39 o 
 -17   1   1       70.42       54.36      9.97 o 
 -15   1   1      267.45      265.93     30.23 o 
 -13   1   1     2747.54     2736.07     53.34 o 
 -11   1   1     2198.23     2242.82     44.43 o 
  -9   1   1       36.13       43.82      5.71 o 
  -7   1   1      720.42      648.98     13.70 o 
  -5   1   1       29.94       56.35      4.52 o 
  -3   1   1    33722.26    34902.66   1319.73 o 
  -1   1   1    17945.58    18790.31    170.91 o 
   1   1   1     5768.88     5446.46     62.03 o 
   3   1   1      915.76      976.66     25.01 o 
   5   1   1      907.17      746.88     13.71 o 
   7   1   1     7163.30     7030.36    102.47 o 
   9   1   1      104.89      102.01      6.65 o 
  11   1   1        3.74        2.53      6.29 o 
  13   1   1     1741.68     1803.49     79.48 o 
  15   1   1      766.48      772.34     18.04 o 
  17   1   1       11.01        0.00     13.03 o 
  19   1   1        0.97        4.23     14.72 o 
 -18   2   1       43.78       55.95     15.18 o 
 -16   2   1      168.24      133.09     15.96 o 
 -14   2   1      353.37      376.09     18.24 o 
 -12   2   1      396.12      440.71     17.46 o 
 -10   2   1      242.76      249.48     13.94 o 
  -8   2   1      204.72      166.60     10.36 o 
  -6   2   1    13966.11    13987.17    176.77 o 
  -4   2   1    72707.44    77488.43    376.86 o 
  -2   2   1     2784.11     2759.65     63.20 o 
   0   2   1     3178.71     3036.52     46.01 o 
   2   2   1     2066.86     2276.55     57.79 o 
   4   2   1    25213.88    24663.50    205.95 o 
   6   2   1    25059.70    26061.74    239.38 o 
   8   2   1       71.35       83.77      8.79 o 
  10   2   1       49.43       27.10     10.16 o 
  12   2   1      143.58       93.94     12.83 o 
  14   2   1      346.69      417.27     19.87 o 
  16   2   1      698.13      719.38     25.49 o 
  18   2   1      233.74      219.47     20.65 o 
 -19   3   1      502.48      499.59     27.89 o 
 -17   3   1      860.75      874.87     30.12 o 
 -15   3   1      522.38      496.12     22.68 o 
 -13   3   1      474.38      473.12     20.46 o 
 -11   3   1      229.70      272.20     15.05 o 
  -9   3   1     9069.02     8380.12    173.37 o 
  -7   3   1    14219.36    13996.80    207.41 o 
  -5   3   1    18237.85    18361.63    211.80 o 
  -3   3   1     4935.29     4682.03     98.70 o 
  -1   3   1     1532.09     1445.57     31.39 o 
   1   3   1     1175.89     1076.07     64.58 o 
   3   3   1     2895.52     2774.49     80.33 o 
   5   3   1     7879.57     8523.68    144.55 o 
   7   3   1     6726.75     6838.27    149.35 o 
   9   3   1      229.42      210.31     12.64 o 
  11   3   1      753.26      719.12     20.86 o 
  13   3   1       79.09       89.63     13.29 o 
  15   3   1      339.21      400.24     21.70 o 
  17   3   1      728.55      756.45     29.40 o 
  19   3   1      439.63      476.82     27.89 o 
 -18   4   1      586.10      536.64     29.91 o 
 -16   4   1      663.99      650.11     26.92 o 
 -14   4   1       72.11       66.37     13.87 o 
 -12   4   1      110.93      113.67     13.29 o 
 -10   4   1     2250.57     2239.13     66.63 o 
  -8   4   1     7550.50     7749.30    170.36 o 
  -6   4   1       74.48      149.75     10.75 o 
  -4   4   1       12.92       11.27      7.10 o 
  -2   4   1     1016.25      979.84     26.10 o 
   0   4   1     9154.29     8920.85    104.98 o 
   2   4   1     2482.93     2456.43     81.87 o 
   4   4   1       78.74       92.69      8.99 o 
   6   4   1      524.36      502.32     15.64 o 
   8   4   1     3434.53     3296.09    113.24 o 
  10   4   1     4306.56     4355.16    139.91 o 
  12   4   1     1536.85     1508.18     47.31 o 
  14   4   1       60.08       45.46     12.96 o 
  18   4   1      349.31      304.91     24.43 o 
 -17   5   1       18.37       28.53     15.37 o 
 -15   5   1      297.85      286.14     20.13 o 
 -13   5   1      116.32       97.25     14.53 o 
 -11   5   1      525.78      479.13     20.40 o 
  -9   5   1        1.14        0.00      9.44 o 
  -7   5   1      258.69      229.27     13.75 o 
  -5   5   1      136.10      177.91     12.12 o 
  -3   5   1       14.68       12.37      8.53 o 
  -1   5   1      116.86      137.55      9.19 o 
   1   5   1      758.77      737.37     32.54 o 
   3   5   1      914.53      897.91     25.50 o 
   5   5   1      489.06      527.54     17.08 o 
   7   5   1     1265.46     1182.18     35.62 o 
   9   5   1      838.67      881.29     29.60 o 
  11   5   1     1704.63     1713.28     54.62 o 
  15   5   1        5.26        0.00     12.31 o 
 -14   6   1      102.93       84.68     16.54 o 
 -12   6   1       18.03       23.58     12.70 o 
 -10   6   1       49.25       70.67     12.77 o 
  -8   6   1      144.66      143.38     13.74 o 
  -6   6   1       10.97        8.47     10.23 o 
  -4   6   1     1660.10     1532.87     45.95 o 
  -2   6   1      161.33      162.27     13.03 o 
   0   6   1     1736.16     1757.36     43.12 o 
   2   6   1     2236.57     2205.67     64.08 o 
   4   6   1      348.23      314.26     16.22 o 
   6   6   1     1942.03     1914.25     55.23 o 
   8   6   1      102.21      116.21     13.03 o 
  10   6   1      767.96      799.36     25.75 o 
  12   6   1      238.98      254.98     18.44 o 
  14   6   1      172.70      221.09     19.09 o 
 -13   7   1        0.79       12.44     13.81 o 
 -11   7   1       76.65       70.09     15.11 o 
  -9   7   1      533.34      540.68     23.92 o 
  -7   7   1      182.81      174.13     15.11 o 
  -5   7   1       54.32       61.75     11.79 o 
  -3   7   1       13.69       23.38     10.16 o 
  -1   7   1      407.81      412.54     13.13 o 
   1   7   1     1505.55     1426.43     30.49 o 
   3   7   1       70.82       76.47     12.25 o 
   5   7   1       17.64       44.61     11.01 o 
   7   7   1       85.02       57.78     12.57 o 
   9   7   1      917.81      882.04     31.23 o 
  11   7   1      570.09      644.30     26.52 o 
  13   7   1        0.42        4.56     13.35 o 
 -10   8   1      104.70       98.36     16.28 o 
  -8   8   1      298.70      296.30     21.04 o 
  -6   8   1      705.04      640.81     26.01 o 
  -4   8   1      760.55      806.48     26.92 o 
  -2   8   1      276.57      303.27     18.70 o 
   0   8   1       66.81       62.30      8.98 o 
   2   8   1        5.45        4.82     10.81 o 
   4   8   1      707.19      664.81     25.81 o 
   6   8   1     1356.39     1249.38     40.70 o 
   8   8   1      331.20      265.62     20.07 o 
  10   8   1        6.76       13.55     12.90 o 
  -5   9   1      510.41      533.80     25.80 o 
  -3   9   1      674.04      668.14     28.35 o 
  -1   9   1       13.07       28.81      9.25 o 
   1   9   1       22.16       51.66      9.67 o 
   3   9   1      342.36      294.87     21.24 o 
   5   9   1     1059.44     1119.71     35.47 o 
 -20   0   2       13.69       19.21     15.44 o 
 -18   0   2      111.81      128.26     16.68 o 
 -16   0   2      988.08      975.29     30.64 o 
 -14   0   2      996.16     1169.05     36.19 o 
 -12   0   2     1739.83     1671.31     47.60 o 
 -10   0   2     8769.26     8632.64    159.82 o 
  -8   0   2    10199.46     9868.39    154.76 o 
  -6   0   2      210.66      350.80     10.04 o 
  -4   0   2    22789.82    22141.98    171.75 o 
  -2   0   2     3228.83     3353.48     54.75 o 
   4   0   2     6494.81     6466.59     98.60 o 
   6   0   2     1556.69     1568.03     57.75 o 
   8   0   2      379.91      442.06     13.04 o 
  10   0   2    13887.21    14444.13    213.75 o 
  12   0   2    11268.60    11508.04    211.20 o 
  14   0   2      649.73      598.57     21.18 o 
  16   0   2        2.46       42.33     12.57 o 
  18   0   2      249.57      277.07     20.59 o 
 -19   1   2      145.46      161.35     13.68 o 
 -17   1   2      102.65       89.80     10.75 o 
 -15   1   2      541.43      553.10     21.57 o 
 -13   1   2     1101.53     1143.88     28.37 o 
 -11   1   2     1346.50     1377.14     29.27 o 
  -9   1   2     5256.15     5263.98     85.92 o 
  -7   1   2     9107.29     8969.05    100.21 o 
  -5   1   2    14709.45    14364.65    219.20 o 
  -3   1   2     3650.44     3823.99    106.72 o 
  -1   1   2     3855.40     3834.94     41.12 o 
   1   1   2    20546.48    21358.39    154.08 o 
   3   1   2    36022.05    36498.89    895.32 o 
   5   1   2     5162.74     5234.88     71.02 o 
   7   1   2      114.03      181.48     14.04 o 
   9   1   2     1471.55     1579.93     32.71 o 
  11   1   2     2695.20     2869.33     75.20 o 
  13   1   2     1442.17     1420.36     43.98 o 
  15   1   2      220.13      209.46     13.49 o 
  17   1   2      419.68      468.02     19.12 o 
  19   1   2      180.79      210.58     22.90 o 
 -18   2   2       51.39       48.65     15.50 o 
 -16   2   2       15.27       19.28     12.77 o 
 -14   2   2      145.78      139.21     15.05 o 
 -12   2   2     1527.09     1423.25     40.20 o 
 -10   2   2       13.04        9.77      9.38 o 
  -8   2   2      292.22      307.45     13.10 o 
  -6   2   2      181.05      157.55      8.86 o 
  -4   2   2     5330.37     5232.35     97.46 o 
  -2   2   2      191.73      222.95      7.89 o 
   0   2   2     1404.76     1335.25     24.69 o 
   2   2   2     9326.44     9259.05    121.53 o 
   4   2   2    12733.53    11492.93    147.39 o 
   6   2   2    13812.50    13082.89    179.85 o 
   8   2   2     1772.30     1714.42     51.82 o 
  10   2   2      348.00      380.24     16.55 o 
  12   2   2      173.57      143.06     14.20 o 
  14   2   2      757.56      762.19     24.90 o 
  16   2   2      605.68      570.39     24.57 o 
  18   2   2       61.75       77.12     17.00 o 
 -17   3   2      163.80      212.23     20.19 o 
 -15   3   2        1.05        4.04     13.29 o 
 -13   3   2      227.37      208.02     17.00 o 
 -11   3   2      894.25      935.43     23.93 o 
  -9   3   2      565.73      598.74     19.30 o 
  -7   3   2    11656.70    11841.50    185.50 o 
  -5   3   2     1808.10     1977.58     73.80 o 
  -3   3   2      893.18      860.31     22.19 o 
  -1   3   2     1503.66     1770.75     66.12 o 
   1   3   2     3395.34     3445.44     97.17 o 
   3   3   2     2758.62     3155.19     81.86 o 
   5   3   2     5462.61     5445.02    115.23 o 
   7   3   2     4527.38     4776.62    133.92 o 
   9   3   2      103.70       83.84     10.42 o 
  11   3   2       40.56       60.31     11.46 o 
  13   3   2        2.98        0.00     11.14 o 
  15   3   2       42.80       68.65     15.24 o 
  17   3   2        0.09       17.19     15.24 o 
 -18   4   2       30.84       34.98     18.24 o 
 -16   4   2       49.07       53.60     16.22 o 
 -14   4   2       26.81        8.01     11.53 o 
 -12   4   2      154.21      142.21     14.27 o 
 -10   4   2      735.17      633.16     20.60 o 
  -8   4   2      192.92      209.71     13.55 o 
  -6   4   2      665.85      768.58     22.56 o 
  -4   4   2     1888.55     2169.49     81.69 o 
  -2   4   2     1941.63     1924.59     76.81 o 
   0   4   2      250.22      217.82      7.49 o 
   2   4   2     1349.39     1358.27     40.94 o 
   4   4   2     3721.99     3387.60    101.94 o 
   6   4   2     3424.62     3383.56    106.61 o 
   8   4   2      191.61      170.62     12.90 o 
  10   4   2       80.55       81.94     11.99 o 
  12   4   2      170.46      173.87     14.85 o 
  14   4   2      509.17      493.44     22.81 o 
  16   4   2      315.57      291.35     21.37 o 
 -15   5   2      173.52      190.67     18.57 o 
 -13   5   2     2131.77     2197.97     77.29 o 
 -11   5   2     2990.49     3193.33     91.37 o 
  -9   5   2      380.44      327.69     17.33 o 
  -7   5   2     1034.29     1062.97     29.81 o 
  -5   5   2     1638.91     1778.74     50.66 o 
  -3   5   2     8823.18     8782.40    176.09 o 
  -1   5   2     5372.20     5358.57     97.85 o 
   1   5   2     1388.56     1344.00     27.18 o 
   3   5   2       71.45       84.94     10.03 o 
   5   5   2      840.72      828.09     26.34 o 
   7   5   2     1809.15     1805.21     51.45 o 
   9   5   2      295.39      294.43     16.35 o 
  11   5   2      373.58      427.96     19.48 o 
  13   5   2      405.81      400.98     20.98 o 
  15   5   2      696.27      797.61     28.55 o 
 -14   6   2      483.25      455.47     24.11 o 
 -12   6   2     1768.28     1849.33     62.96 o 
 -10   6   2      514.20      498.26     21.51 o 
  -8   6   2      179.64      197.06     15.24 o 
  -6   6   2      116.06       97.90     12.90 o 
  -4   6   2     1883.61     1749.91     53.14 o 
  -2   6   2     2541.95     2551.69     73.78 o 
   0   6   2     1633.90     1712.11     72.00 o 
   2   6   2     2218.70     2293.75     67.08 o 
   4   6   2      499.59      506.58     18.70 o 
   6   6   2      339.09      347.16     17.46 o 
   8   6   2     1293.54     1194.64     35.94 o 
  10   6   2      767.47      754.57     25.23 o 
  12   6   2      297.52      253.82     18.50 o 
  14   6   2      303.44      287.44     21.30 o 
 -13   7   2        0.98        0.00     13.55 o 
 -11   7   2        8.70        0.00     11.98 o 
  -9   7   2      512.94      522.55     23.20 o 
  -7   7   2      447.41      452.87     20.79 o 
  -5   7   2       83.07       60.77     13.09 o 
  -3   7   2       84.91       75.30     12.51 o 
  -1   7   2       39.35       33.41      7.72 o 
   1   7   2     1694.95     1724.77     36.27 o 
   3   7   2     3525.80     3570.00    142.10 o 
   5   7   2      672.82      680.01     23.86 o 
   7   7   2      316.77      301.07     18.18 o 
   9   7   2      208.85      195.04     17.07 o 
  11   7   2      619.79      581.70     26.59 o 
  13   7   2      258.04      256.87     21.11 o 
 -10   8   2       24.91       20.71     14.13 o 
  -8   8   2      448.87      438.97     24.83 o 
  -6   8   2      132.82      127.28     15.50 o 
  -4   8   2        0.36        0.00     11.20 o 
  -2   8   2      343.74      339.51     19.35 o 
   0   8   2      282.59      280.05     12.99 o 
   2   8   2     1348.69     1300.51     41.87 o 
   4   8   2       58.63       55.69     13.16 o 
   6   8   2       44.91       23.45     13.22 o 
   8   8   2       49.80       73.93     14.13 o 
  10   8   2      250.58      242.14     20.20 o 
  -3   9   2       20.89       34.19     13.94 o 
  -1   9   2       16.94       15.63     13.03 o 
   1   9   2       31.95       38.56     14.46 o 
   3   9   2       39.56       40.45     14.13 o 
 -19   1   3       48.29       38.25     12.31 o 
 -17   1   3       22.34       11.36     11.56 o 
 -15   1   3       93.56       96.10     20.06 o 
 -13   1   3     1931.07     1821.82     41.82 o 
 -11   1   3     4456.59     4278.54     88.61 o 
  -9   1   3      358.58      379.99      9.72 o 
  -7   1   3      365.20      361.58      8.77 o 
  -5   1   3     2729.56     2455.43     50.44 o 
  -3   1   3    67710.81    50275.47  31334.53 o 
   1   1   3     3620.54     3764.85     34.58 o 
   3   1   3     2052.83     2008.74     53.22 o 
   5   1   3      643.29      598.19     12.26 o 
   7   1   3     5364.87     5064.32    137.20 o 
   9   1   3     3011.90     2989.68     90.09 o 
  11   1   3      316.32      273.57     10.83 o 
  13   1   3        6.61       10.69      7.68 o 
  15   1   3      121.32      108.17     10.16 o 
  17   1   3      291.14      312.46     14.70 o 
  19   1   3      137.09      136.51     19.28 o 
 -18   2   3      188.86      186.37     19.41 o 
 -16   2   3      242.82      241.96     18.18 o 
 -14   2   3      680.76      689.64     23.53 o 
 -12   2   3     1243.76     1251.61     29.81 o 
 -10   2   3     2509.04     2426.54     67.41 o 
  -8   2   3     8460.50     8558.80    162.99 o 
  -6   2   3     7659.41     7949.55    139.54 o 
  -4   2   3     3476.33     3401.75     84.90 o 
  -2   2   3      751.85      749.57     20.37 o 
   0   2   3       72.80       32.19      4.56 o 
   2   2   3       54.99       29.83      5.73 o 
   4   2   3     3464.47     3682.52     90.40 o 
   6   2   3    13451.61    13812.59    186.45 o 
   8   2   3    14390.83    13677.71    210.45 o 
  10   2   3     1501.43     1437.88     43.61 o 
  12   2   3       16.26        5.54     10.81 o 
  14   2   3      859.15      916.13     34.10 o 
  16   2   3     1621.20     1644.10     54.48 o 
  18   2   3      438.73      433.95     25.02 o 
 -17   3   3      663.38      715.93     29.13 o 
 -15   3   3      893.64      887.48     29.14 o 
 -13   3   3      292.18      286.54     18.44 o 
 -11   3   3       29.46       18.69     11.40 o 
  -9   3   3     6146.28     6157.12    151.59 o 
  -7   3   3    16309.64    15603.08    225.74 o 
  -5   3   3    12819.61    13024.47    190.26 o 
  -3   3   3      309.77      353.77     11.47 o 
  -1   3   3      263.96      279.99      6.90 o 
   1   3   3     1295.73     1160.84     43.15 o 
   3   3   3    12234.03    11847.87    162.16 o 
   5   3   3     4515.58     4740.59    114.25 o 
   7   3   3     2687.29     3199.99    106.58 o 
   9   3   3     1022.54     1042.30     30.46 o 
  11   3   3      877.04      886.21     23.87 o 
  13   3   3     1978.24     1967.04     53.34 o 
  15   3   3      460.38      488.13     23.98 o 
  17   3   3      189.84      176.93     20.13 o 
 -18   4   3      133.77      145.32     21.30 o 
 -16   4   3      868.64      920.04     32.40 o 
 -14   4   3      462.89      485.01     22.68 o 
 -12   4   3       58.32       47.61     12.05 o 
 -10   4   3      429.29      500.61     19.16 o 
  -8   4   3     3589.55     3858.91    124.06 o 
  -6   4   3     5820.50     5872.43    147.43 o 
  -4   4   3     1886.33     1903.88     49.66 o 
  -2   4   3     3780.01     3798.46    104.80 o 
   0   4   3     1229.74     1217.03     24.21 o 
   2   4   3    13835.86    13274.12    198.79 o 
   4   4   3     5367.95     5258.87    125.60 o 
   6   4   3      318.15      320.53     13.94 o 
   8   4   3      499.90      538.29     18.18 o 
  10   4   3     1764.17     1806.63     58.36 o 
  12   4   3     1073.91     1129.14     36.84 o 
  14   4   3      153.99      186.63     17.46 o 
  16   4   3      136.57      165.78     18.37 o 
 -15   5   3      340.69      381.46     23.00 o 
 -13   5   3      194.42      171.39     17.07 o 
 -11   5   3      135.22      138.49     16.02 o 
  -7   5   3        1.64        0.00      9.51 o 
  -5   5   3      222.14      217.41     13.81 o 
  -3   5   3       31.25       29.77      9.77 o 
  -1   5   3     1849.02     1873.07     36.66 o 
   1   5   3     1949.94     1986.98     41.10 o 
   3   5   3      418.02      415.20     15.77 o 
   5   5   3       24.45       31.20      9.31 o 
   7   5   3     2116.56     1936.82     56.30 o 
   9   5   3     1140.89     1077.91     32.22 o 
  11   5   3       30.28       38.75     11.72 o 
  13   5   3        1.82        0.00     11.59 o 
  15   5   3       11.09       13.74     13.94 o 
 -14   6   3       46.47       65.39     14.72 o 
 -12   6   3      101.06       88.78     15.31 o 
 -10   6   3       26.94       11.59     11.92 o 
  -8   6   3      103.04      132.69     13.94 o 
  -6   6   3      880.63      834.88     23.80 o 
  -4   6   3       50.48       45.72     10.88 o 
  -2   6   3      491.81      455.10     18.05 o 
   0   6   3      104.15      134.76     30.26 o 
   2   6   3      433.56      454.54     18.12 o 
   4   6   3       90.95       73.87     11.72 o 
   6   6   3     1034.68      990.11     29.28 o 
   8   6   3       28.10       43.44     11.66 o 
  10   6   3      304.58      284.32     18.37 o 
  12   6   3      389.23      437.65     21.70 o 
 -13   7   3        7.73       11.27     14.91 o 
  -7   7   3      546.68      548.85     22.87 o 
  -5   7   3      749.85      750.53     24.84 o 
  -3   7   3       70.60       78.55     12.64 o 
  -1   7   3        1.94        0.20      7.36 o 
   1   7   3      861.06      872.94     31.46 o 
   3   7   3      322.50      297.36     17.66 o 
   5   7   3      194.80      228.53     16.16 o 
   7   7   3      123.35      102.01     13.87 o 
   9   7   3      132.01      116.79     14.98 o 
  11   7   3      366.47      333.65     21.89 o 
 -10   8   3      156.28      178.16     19.09 o 
  -8   8   3      151.74      151.12     17.33 o 
  -6   8   3      251.40      243.32     18.96 o 
  -4   8   3      502.22      514.99     23.07 o 
  -2   8   3      646.93      688.95     25.29 o 
   0   8   3      173.87      152.79     11.19 o 
   2   8   3      104.43      104.35     14.72 o 
   4   8   3      600.09      608.16     24.76 o 
   6   8   3      704.55      674.63     26.20 o 
   8   8   3      432.37      452.52     23.91 o 
  -3   9   3      367.52      405.51     24.11 o 
  -1   9   3      589.62      535.75     28.02 o 
   1   9   3       94.76       84.85     12.96 o 
   3   9   3       25.69       30.16     13.29 o 
 -18   0   4       27.53       64.42     15.18 o 
 -16   0   4     1708.77     1722.07     55.99 o 
 -14   0   4     4989.69     4757.46    152.87 o 
 -12   0   4     4872.64     4829.29    139.99 o 
 -10   0   4     1753.54     1848.34     53.75 o 
  -8   0   4     1538.57     1568.22     44.16 o 
  -6   0   4     4573.44     4258.12     94.80 o 
  -4   0   4     2585.56     2471.82     66.68 o 
  -2   0   4     1068.73     1250.30     27.53 o 
   0   0   4    12151.24    11149.87     88.48 o 
   2   0   4    11455.20    11465.02    136.01 o 
   4   0   4    11631.52    10841.33    146.96 o 
   6   0   4     2509.10     2527.91     83.06 o 
   8   0   4       10.79       17.91      7.62 o 
  10   0   4     7309.06     7129.90    177.99 o 
  12   0   4    12715.86    12513.16    232.53 o 
  14   0   4     2558.51     2590.06     77.87 o 
  18   0   4       10.87       16.28     14.26 o 
 -19   1   4       29.02       49.96     14.30 o 
 -17   1   4      355.24      393.27     15.36 o 
 -15   1   4      442.07      436.73     14.44 o 
 -13   1   4     1652.63     1620.25     31.74 o 
 -11   1   4     1502.60     1496.26     28.74 o 
  -9   1   4     5573.51     5773.00    102.80 o 
  -7   1   4     6389.78     6582.96     91.11 o 
  -5   1   4      851.19      782.73     42.65 o 
  -3   1   4     1354.39     1244.32     21.95 o 
  -1   1   4    22012.09    21685.36    176.70 o 
   1   1   4     2269.16     2328.31     29.92 o 
   3   1   4    11926.65    12008.52    117.51 o 
   5   1   4     6253.61     5943.79     82.78 o 
   7   1   4      318.46      301.94     41.03 o 
   9   1   4     1514.82     1505.51     31.39 o 
  11   1   4      610.09      639.56     58.99 o 
  13   1   4     2823.96     2898.77     57.24 o 
  15   1   4      677.12      693.27     18.84 o 
  17   1   4       28.81       33.98     10.13 o 
  19   1   4       42.93       33.87     19.60 o 
 -18   2   4      122.30      109.63     17.72 o 
 -16   2   4       25.89       25.66     13.42 o 
 -14   2   4      498.81      473.45     20.92 o 
 -12   2   4      891.66      843.13     24.26 o 
 -10   2   4     3392.73     3451.84    123.40 o 
  -8   2   4     2782.42     3008.60    100.92 o 
  -6   2   4       86.58      137.51      9.51 o 
  -4   2   4     1633.94     1849.96     65.38 o 
  -2   2   4    26879.30    26142.62    223.29 o 
   0   2   4     6552.26     6158.14     73.91 o 
   2   2   4     2871.56     3159.19     78.81 o 
   4   2   4      160.13      240.16      9.97 o 
   6   2   4      448.58      459.32     14.28 o 
   8   2   4     1004.20      994.21     27.60 o 
  10   2   4        3.32       10.49     10.68 o 
  12   2   4      131.59      106.64     14.14 o 
  14   2   4      189.91      178.37     17.07 o 
  16   2   4      282.93      253.69     20.13 o 
  18   2   4      115.49      147.99     19.54 o 
 -15   3   4      234.14      260.78     19.80 o 
 -13   3   4        4.72       22.73     13.22 o 
 -11   3   4      378.99      332.07     17.79 o 
  -7   3   4     6151.04     5969.73    141.60 o 
  -5   3   4      641.34      515.74     14.93 o 
  -3   3   4      924.23      909.66     26.49 o 
  -1   3   4     1967.67     2019.32     68.78 o 
   1   3   4      253.60      318.00      7.64 o 
   3   3   4     1372.41     1346.62     35.73 o 
   5   3   4      749.98      824.65     22.70 o 
   7   3   4      244.67      253.26     12.97 o 
   9   3   4      367.53      349.94     16.03 o 
  11   3   4        0.32       16.93     11.66 o 
  13   3   4      407.19      460.69     21.18 o 
  15   3   4       86.45       77.77     16.15 o 
  17   3   4      132.08       96.93     18.69 o 
 -16   4   4        2.56       28.59     15.50 o 
 -14   4   4      145.37      139.07     16.68 o 
 -12   4   4      935.58      946.33     30.77 o 
 -10   4   4     2630.02     2609.07     77.96 o 
  -8   4   4     1180.54     1218.72     32.88 o 
  -6   4   4      328.86      303.92     14.14 o 
  -4   4   4      202.83      197.74     11.53 o 
  -2   4   4       70.70       89.57      8.73 o 
   0   4   4       91.77      109.59      6.45 o 
   2   4   4      371.60      442.19     14.47 o 
   4   4   4      878.62      918.56     25.18 o 
   6   4   4       24.86       28.72      8.99 o 
   8   4   4        7.50        0.00      9.25 o 
  10   4   4      422.32      400.89     18.31 o 
  12   4   4      705.46      728.09     24.05 o 
  14   4   4      370.54      339.13     20.85 o 
  16   4   4      160.88      172.49     19.48 o 
 -15   5   4        4.17       12.64     13.87 o 
 -13   5   4      600.89      662.27     25.74 o 
 -11   5   4     2386.39     2275.04     72.03 o 
  -9   5   4     2414.80     2426.62     68.46 o 
  -7   5   4      234.55      249.98     15.11 o 
  -5   5   4      457.63      454.57     17.60 o 
  -3   5   4     3967.75     4003.96    129.90 o 
  -1   5   4    10282.32    10281.58    136.91 o 
   1   5   4     3821.14     3834.63     87.20 o 
   3   5   4       12.03       12.51      8.60 o 
   5   5   4      133.59      136.28     11.92 o 
   7   5   4     2626.64     2681.08     73.32 o 
   9   5   4     2352.48     2490.15     74.65 o 
  11   5   4      412.48      438.92     20.46 o 
  13   5   4       20.98       34.39     12.96 o 
  15   5   4      175.63      132.95     17.78 o 
 -14   6   4       31.88       59.99     15.31 o 
 -12   6   4      429.41      443.66     22.68 o 
 -10   6   4      662.43      697.32     25.29 o 
  -8   6   4      685.57      672.73     23.53 o 
  -6   6   4      118.16      120.64     13.29 o 
  -4   6   4      152.17      192.69     14.27 o 
  -2   6   4     6726.89     6611.52    171.84 o 
   0   6   4     4041.83     4107.48     96.04 o 
   2   6   4      983.83     1017.70     27.06 o 
   4   6   4     1136.73     1056.27     30.33 o 
   6   6   4     1476.86     1531.48     51.15 o 
   8   6   4     1352.65     1427.74     43.25 o 
  10   6   4      251.56      278.38     18.24 o 
  12   6   4        6.31        0.00     11.66 o 
  14   6   4      188.58      186.31     19.09 o 
 -11   7   4       12.87       14.39     13.03 o 
  -9   7   4      225.88      223.12     18.11 o 
  -7   7   4      941.32     1000.68     29.01 o 
  -5   7   4     1021.01     1041.68     35.41 o 
  -3   7   4      183.26      167.48     14.92 o 
  -1   7   4       14.88       20.00      7.58 o 
   1   7   4      325.16      314.39     25.61 o 
   3   7   4     3043.15     3053.81     91.23 o 
   5   7   4     1123.69     1087.57     35.80 o 
   7   7   4       77.10       79.99     13.16 o 
   9   7   4       35.14       60.83     13.87 o 
  11   7   4      115.61      104.15     16.41 o 
  -8   8   4       52.35       61.94     15.18 o 
  -6   8   4      223.03      220.32     18.24 o 
  -2   8   4        0.52        0.00     11.07 o 
   0   8   4        2.57        9.94      8.27 o 
   2   8   4      702.36      709.97     26.46 o 
   4   8   4      299.73      317.08     19.94 o 
   6   8   4        2.10        0.00     11.98 o 
   8   8   4      164.76      158.81     17.65 o 
  -3   9   4        0.24        6.38     14.00 o 
  -1   9   4       43.08       41.33     16.97 o 
   1   9   4       52.48       59.03     37.09 o 
   3   9   4       60.99       61.94     14.46 o 
 -19   1   5      210.62      218.91     14.74 o 
 -17   1   5      496.13      499.67     17.00 o 
 -15   1   5        0.94        0.00     11.92 o 
 -13   1   5      207.04      207.53     14.59 o 
 -11   1   5     2214.83     2150.09     42.52 o 
  -9   1   5      873.25      833.05     19.96 o 
  -7   1   5      652.82      726.92     14.26 o 
  -5   1   5       25.62        8.57      6.64 o 
  -3   1   5      159.84      143.30      5.85 o 
  -1   1   5     6382.51     6619.98    100.80 o 
   1   1   5       48.63       77.68      3.48 o 
   3   1   5       59.28       77.43      9.74 o 
   5   1   5      290.62      276.06     12.68 o 
   7   1   5     1436.61     1590.84     31.87 o 
   9   1   5    15710.20    15936.46    443.65 o 
  11   1   5     1530.57     1479.13     31.93 o 
  13   1   5      348.01      291.46     12.69 o 
  15   1   5        1.93       11.75     10.19 o 
  17   1   5      330.62      350.28     15.66 o 
  19   1   5      284.40      275.06     16.67 o 
 -18   2   5      690.86      663.99     29.52 o 
 -16   2   5      526.23      525.30     24.37 o 
 -14   2   5      180.64      171.46     16.35 o 
 -12   2   5      676.40      675.14     22.36 o 
 -10   2   5     5529.68     5468.94    150.09 o 
  -8   2   5     3873.55     3716.82    119.30 o 
  -6   2   5     1716.42     1693.27     48.81 o 
  -4   2   5      649.30      728.21     20.48 o 
  -2   2   5     4905.83     4542.28     98.91 o 
   0   2   5      817.76      742.86     32.70 o 
   2   2   5       66.22      110.02      7.95 o 
   4   2   5      232.85      123.81      9.12 o 
   6   2   5     6913.80     6609.75    143.01 o 
   8   2   5     7393.26     8030.78    169.25 o 
  10   2   5     3174.63     3141.82    119.72 o 
  12   2   5      533.16      518.52     21.64 o 
  14   2   5       50.41       64.29     14.33 o 
  16   2   5      373.70      372.75     22.80 o 
  18   2   5      290.36      263.13     23.06 o 
 -17   3   5      448.20      483.74     26.00 o 
 -15   3   5      676.93      709.58     27.70 o 
 -13   3   5     1491.11     1445.14     43.45 o 
 -11   3   5      213.85      216.68     16.16 o 
  -9   3   5      110.39      111.39     12.51 o 
  -7   3   5     3618.73     3555.01    115.03 o 
  -5   3   5    13228.65    13199.84    208.03 o 
  -3   3   5     4900.14     5078.06    122.23 o 
  -1   3   5       14.43       33.29      4.88 o 
   1   3   5     1351.16     1260.99     41.41 o 
   3   3   5    12372.37    11945.85    175.17 o 
   5   3   5    16111.58    15581.02    213.74 o 
   7   3   5     1410.34     1471.74     39.82 o 
   9   3   5     1872.46     1886.48     55.96 o 
  11   3   5     1104.65     1075.62     33.46 o 
  13   3   5      702.09      679.26     25.16 o 
  15   3   5      235.06      243.58     20.00 o 
  17   3   5       40.76       63.50     17.20 o 
 -16   4   5      438.17      403.78     24.83 o 
 -14   4   5      968.27      996.60     30.64 o 
 -12   4   5     1049.07     1014.25     28.04 o 
 -10   4   5      244.74      256.69     16.61 o 
  -8   4   5      226.72      242.82     15.18 o 
  -6   4   5    13285.50    13196.87    221.41 o 
  -4   4   5     8573.69     8707.29    170.40 o 
  -2   4   5     3595.37     3716.57    113.42 o 
   0   4   5      100.37      104.37     11.01 o 
   2   4   5     1536.56     1750.21     48.06 o 
   4   4   5     8371.59     8540.80    170.11 o 
   6   4   5      758.22      745.92     27.71 o 
   8   4   5       68.94       60.97     11.14 o 
  10   4   5      452.16      456.10     19.75 o 
  12   4   5      391.33      386.20     19.68 o 
  14   4   5      513.39      561.98     24.76 o 
  16   4   5       80.42       63.70     16.28 o 
 -15   5   5       24.02       38.88     14.78 o 
 -13   5   5      111.32       97.51     15.89 o 
  -9   5   5      239.56      234.47     16.35 o 
  -7   5   5      319.12      304.22     16.55 o 
  -5   5   5     2217.04     2168.09     61.60 o 
  -3   5   5     2151.83     2240.30     63.83 o 
  -1   5   5      819.49      842.18     47.60 o 
   1   5   5        1.72        4.26      7.29 o 
   3   5   5       72.12       55.37     10.16 o 
   5   5   5      321.09      341.56     16.03 o 
   7   5   5       44.55       39.67     10.55 o 
   9   5   5        7.39        7.42     10.88 o 
  11   5   5        3.04       11.27     12.44 o 
  13   5   5       62.11       84.61     14.46 o 
  15   5   5       37.24       49.57     15.18 o 
 -14   6   5      274.84      277.46     21.43 o 
 -12   6   5       63.92       42.47     13.87 o 
 -10   6   5      120.80      123.11     15.63 o 
  -8   6   5        1.18        8.99     11.07 o 
  -6   6   5      199.65      204.75     15.11 o 
  -4   6   5      596.34      619.58     21.12 o 
  -2   6   5      101.16       92.50     12.44 o 
   0   6   5      627.77      604.50     14.84 o 
   2   6   5      364.52      362.94     17.33 o 
   4   6   5      263.94      259.95     15.90 o 
   6   6   5       93.39       87.41     12.64 o 
   8   6   5       83.85       60.64     13.16 o 
  10   6   5       72.92       86.96     14.85 o 
  12   6   5       78.38       92.82     15.37 o 
  14   6   5      239.58      272.70     21.43 o 
 -11   7   5        1.69        0.00     13.16 o 
  -9   7   5        6.54       16.80     12.51 o 
  -7   7   5      378.52      383.18     21.11 o 
  -5   7   5     1311.12     1251.03     36.13 o 
  -3   7   5      872.58      831.67     26.01 o 
  -1   7   5       85.92       64.42     13.09 o 
   1   7   5        9.01       22.28      7.84 o 
   3   7   5      444.17      446.95     20.66 o 
   5   7   5      660.40      667.08     24.25 o 
   7   7   5      226.11      209.31     16.87 o 
   9   7   5       43.30       59.34     14.00 o 
  11   7   5       69.70       53.15     14.33 o 
  -8   8   5      191.34      176.01     18.44 o 
  -6   8   5      242.68      219.34     18.44 o 
  -4   8   5      271.35      254.14     19.02 o 
  -2   8   5      425.73      470.77     23.20 o 
   0   8   5      810.95      864.32     20.65 o 
   2   8   5      585.02      573.74     24.44 o 
   4   8   5      293.57      286.20     19.48 o 
   6   8   5      109.07       82.14     14.98 o 
   8   8   5      269.04      272.44     20.46 o 
 -18   0   6        6.00        0.00     14.46 o 
 -16   0   6      219.21      177.33     18.11 o 
 -14   0   6     4353.68     4550.45    155.54 o 
 -12   0   6     3293.58     3497.00    134.03 o 
 -10   0   6      887.21      842.86     22.24 o 
  -6   0   6     7316.21     7035.70    133.54 o 
  -4   0   6     6422.75     6052.49    120.22 o 
  -2   0   6     1385.83     1343.34     36.86 o 
   0   0   6    12157.01    12612.49    212.24 o 
   2   0   6    19485.55    20820.44    211.06 o 
   4   0   6     9088.76     8736.20    151.55 o 
   6   0   6     7077.35     6663.45    141.79 o 
   8   0   6     1224.79     1178.64     32.63 o 
  10   0   6       22.73        2.28     10.94 o 
  12   0   6      613.04      584.67     21.31 o 
  14   0   6     1328.64     1269.68     38.16 o 
  16   0   6      987.45     1019.35     30.77 o 
 -19   1   6       47.89       27.67     11.78 o 
 -17   1   6      220.47      216.31     14.76 o 
 -15   1   6      448.15      442.03     16.26 o 
 -13   1   6     1548.85     1558.58     31.61 o 
 -11   1   6     2504.54     2422.14     49.97 o 
  -9   1   6     1151.42     1049.25     39.87 o 
  -7   1   6      977.07      952.52     19.42 o 
  -5   1   6      797.60      708.98     13.79 o 
  -3   1   6      100.12       82.47      5.43 o 
  -1   1   6     1820.73     2065.96     43.94 o 
   1   1   6     8344.76     8594.72     69.33 o 
   3   1   6     5897.10     5912.45     84.22 o 
   5   1   6    16598.08    16779.25    257.77 o 
   7   1   6     2292.49     2202.03     49.67 o 
   9   1   6      812.49      774.43     17.48 o 
  11   1   6      814.77      717.28     20.57 o 
  13   1   6     1156.17     1149.85     62.42 o 
  15   1   6      958.40      912.69     35.37 o 
  17   1   6       41.46       39.94     10.91 o 
 -18   2   6      183.73      197.97     20.98 o 
 -16   2   6      160.91      178.42     18.37 o 
 -14   2   6       64.09       71.97     14.33 o 
 -12   2   6       19.40       18.43     11.98 o 
 -10   2   6     3587.02     3878.10    130.00 o 
  -8   2   6     2346.79     2334.92     60.40 o 
  -6   2   6     1717.90     1929.94     83.23 o 
  -4   2   6     4391.88     4431.41    110.12 o 
  -2   2   6       98.45      101.04      8.53 o 
   0   2   6     8470.60     8394.98     99.41 o 
   2   2   6     1932.84     2016.83     73.31 o 
   4   2   6      128.73      148.01     10.10 o 
   6   2   6      454.82      425.51     15.06 o 
   8   2   6      638.22      673.26     19.69 o 
  10   2   6     2380.22     2462.07     69.65 o 
  12   2   6      509.68      548.35     22.03 o 
  14   2   6        5.50        6.58     12.37 o 
  16   2   6       39.21       51.32     15.37 o 
  18   2   6       90.47       91.19     18.63 o 
 -17   3   6        2.28        0.00     15.63 o 
 -15   3   6       75.26       97.77     16.48 o 
 -13   3   6      317.81      367.79     20.00 o 
 -11   3   6      141.45      119.27     14.59 o 
  -9   3   6     1885.40     1784.60     57.07 o 
  -7   3   6     1244.35     1248.39     34.91 o 
  -5   3   6        8.13       21.23      9.12 o 
  -3   3   6       26.40       37.84      8.66 o 
  -1   3   6     1189.70     1138.66     38.09 o 
   1   3   6     7483.21     7447.28    230.51 o 
   3   3   6     1522.04     1480.05     43.23 o 
   5   3   6     8730.92     8895.41    182.79 o 
   7   3   6      800.25      863.16     22.04 o 
   9   3   6      259.59      300.94     16.29 o 
  11   3   6       43.48       62.07     13.42 o 
  13   3   6      377.05      337.65     20.07 o 
  15   3   6      172.25      159.08     18.83 o 
  17   3   6       48.21       65.00     17.72 o 
 -16   4   6       77.47       52.95     17.91 o 
 -14   4   6      208.03      229.89     19.41 o 
 -12   4   6      420.76      422.31     21.18 o 
 -10   4   6      705.49      742.99     23.92 o 
  -8   4   6      847.10      938.08     24.58 o 
  -6   4   6      194.84      168.67     12.83 o 
  -4   4   6       60.59       83.90     10.49 o 
  -2   4   6       16.83       10.94      8.27 o 
   0   4   6     2913.49     3093.71    130.54 o 
   2   4   6     2997.71     3078.55    105.55 o 
   4   4   6      105.68      127.87     11.66 o 
   6   4   6       15.10       14.72      9.97 o 
   8   4   6      735.82      715.29     21.77 o 
  10   4   6      937.81      988.94     33.51 o 
  12   4   6      226.87      256.09     18.05 o 
  14   4   6       32.62       45.14     14.59 o 
  16   4   6       33.95       34.45     15.50 o 
 -15   5   6       80.47       71.32     16.87 o 
 -13   5   6       47.68       63.44     15.57 o 
 -11   5   6      682.39      684.96     25.42 o 
  -9   5   6     2849.71     2776.96     87.11 o 
  -7   5   6     1515.94     1580.49     46.92 o 
  -5   5   6       27.26       15.83     10.94 o 
  -3   5   6       70.59       84.42     11.99 o 
  -1   5   6     4995.00     5029.62    101.56 o 
   1   5   6    11095.64    11061.83    301.21 o 
   3   5   6      877.41      852.91     23.93 o 
   5   5   6       79.06       83.18     11.85 o 
   7   5   6      408.54      383.74     17.72 o 
   9   5   6     1473.11     1515.07     51.67 o 
  11   5   6      842.09      869.55     27.44 o 
  13   5   6       27.22        4.10     13.48 o 
  15   5   6        2.15       24.88     15.24 o 
 -12   6   6      151.49      161.87     18.11 o 
 -10   6   6      910.84      912.23     29.08 o 
  -8   6   6      996.65      941.12     29.99 o 
  -6   6   6     1352.31     1343.37     42.79 o 
  -4   6   6       67.01       74.38     12.44 o 
  -2   6   6      840.05      866.34     24.71 o 
   0   6   6     3325.12     3217.86     61.57 o 
   2   6   6     1322.71     1343.83     46.32 o 
   4   6   6      950.25     1038.49     28.04 o 
   6   6   6      261.93      256.95     16.74 o 
   8   6   6      184.81      198.23     16.09 o 
  10   6   6      406.19      419.35     21.96 o 
  12   6   6      133.73      117.90     16.68 o 
 -11   7   6      203.29      209.24     20.13 o 
  -9   7   6       67.10       73.67     14.98 o 
  -7   7   6      751.08      683.55     26.72 o 
  -5   7   6     1492.33     1710.15     61.38 o 
  -3   7   6      448.24      470.66     21.76 o 
  -1   7   6       88.67       88.71     13.22 o 
   1   7   6      239.93      214.08     20.36 o 
   3   7   6      193.03      216.93     16.16 o 
   5   7   6      463.64      463.11     21.96 o 
   7   7   6       47.41       58.62     12.83 o 
   9   7   6        4.85       12.77     12.90 o 
  11   7   6        1.35       13.03     14.07 o 
  -8   8   6       50.12       75.36     15.96 o 
  -6   8   6       67.88       54.71     14.46 o 
  -4   8   6      336.08      299.37     20.33 o 
  -2   8   6      105.91       85.13     14.72 o 
   0   8   6        2.01        1.00      9.05 o 
   2   8   6        0.73        0.00     10.55 o 
   4   8   6       94.02       78.29     15.05 o 
   6   8   6      227.03      187.68     18.63 o 
 -17   1   7      943.39      991.68     22.49 o 
 -15   1   7      567.42      591.48     22.29 o 
 -13   1   7      192.74      178.20     11.05 o 
 -11   1   7        4.60        9.08      7.67 o 
  -9   1   7      866.82      825.65     16.29 o 
  -7   1   7     2005.54     2141.40     49.25 o 
  -5   1   7      519.04      501.40     10.43 o 
  -3   1   7     4913.85     4868.81     81.39 o 
  -1   1   7     3981.69     4172.76     97.25 o 
   1   1   7    12111.97    12208.51     88.01 o 
   3   1   7     1914.44     1919.77     63.42 o 
   5   1   7      471.31      429.97     13.66 o 
   7   1   7      939.58      940.20     20.20 o 
   9   1   7     4141.44     4197.79    126.78 o 
  11   1   7     2399.14     2244.63     46.39 o 
  13   1   7       52.38       46.42      8.93 o 
  15   1   7       15.92       25.08      9.79 o 
  17   1   7        4.87        1.82     10.04 o 
 -18   2   7      542.16      566.99     28.61 o 
 -16   2   7      670.88      639.82     27.24 o 
 -14   2   7      310.24      327.78     19.74 o 
 -12   2   7       53.26       46.90     12.70 o 
 -10   2   7      935.11      907.30     24.26 o 
  -8   2   7     2602.74     2630.26     67.02 o 
  -6   2   7     2491.89     2545.51     96.01 o 
  -4   2   7     5766.36     5809.42    131.18 o 
  -2   2   7     3639.99     3548.76    101.93 o 
   0   2   7     5769.01     5238.27     83.63 o 
   2   2   7     6874.60     6792.22    143.86 o 
   4   2   7     4690.87     4790.67    121.96 o 
   6   2   7     2611.40     2567.97     97.52 o 
   8   2   7     1077.51     1132.24     36.53 o 
  10   2   7     1040.11     1134.03     28.37 o 
  12   2   7     1095.39     1006.07     39.26 o 
 -17   3   7      197.57      154.13     20.78 o 
 -15   3   7      741.82      721.60     28.35 o 
 -13   3   7      947.66      914.09     35.27 o 
 -11   3   7      793.03      839.49     25.43 o 
  -9   3   7      404.84      401.87     18.57 o 
  -7   3   7      917.85      875.15     25.57 o 
  -5   3   7     5213.48     5164.91    144.21 o 
  -3   3   7    14446.94    14545.09    228.40 o 
  -1   3   7     3167.73     3102.44    223.94 o 
   1   3   7      664.19      607.30     13.94 o 
   3   3   7       21.18       19.67      8.08 o 
   5   3   7     5469.85     5363.36    139.44 o 
   7   3   7     6497.70     6209.19    158.15 o 
   9   3   7      814.69      873.73     29.40 o 
  11   3   7      196.94      231.46     16.87 o 
  13   3   7      143.82      139.20     16.29 o 
  15   3   7      338.70      336.06     22.87 o 
  17   3   7      214.07      247.67     22.93 o 
 -16   4   7      120.73       85.46     18.17 o 
 -14   4   7      892.48      880.38     30.57 o 
 -12   4   7     1172.18     1202.94     31.89 o 
 -10   4   7      983.41      951.03     27.06 o 
  -8   4   7      249.11      221.90     15.57 o 
  -6   4   7      676.32      704.26     20.93 o 
  -4   4   7     5225.01     5284.72    155.33 o 
  -2   4   7     5313.93     5563.48    140.89 o 
   0   4   7      736.40      779.76     15.28 o 
   2   4   7     2391.89     2370.00     62.03 o 
   4   4   7      680.21      665.17     19.95 o 
   6   4   7     5378.82     5649.99    160.00 o 
   8   4   7     1785.59     1946.91     60.18 o 
  10   4   7       30.90       40.97     12.18 o 
  12   4   7      105.15       90.02     15.57 o 
  14   4   7      695.12      668.44     27.83 o 
  16   4   7      449.81      417.85     26.91 o 
 -15   5   7       16.25       26.77     15.63 o 
 -13   5   7       53.73       57.71     15.18 o 
 -11   5   7      256.27      219.81     18.05 o 
  -9   5   7      539.85      536.22     22.29 o 
  -7   5   7      194.74      193.81     15.44 o 
  -5   5   7      599.75      601.48     20.99 o 
  -3   5   7     2059.60     2120.17     62.43 o 
  -1   5   7       22.12       18.19      7.16 o 
   1   5   7       60.78       63.49      8.03 o 
   3   5   7       38.14       15.37     10.10 o 
   5   5   7      438.78      480.21     18.96 o 
   7   5   7       54.64       76.08     11.72 o 
   9   5   7       17.10        4.17     10.94 o 
  11   5   7      122.87       96.21     15.24 o 
  13   5   7      119.18       93.15     16.28 o 
 -12   6   7      306.19      323.40     21.63 o 
 -10   6   7       70.02      103.89     16.15 o 
  -8   6   7      624.12      597.64     24.37 o 
  -6   6   7       59.79       45.01     11.92 o 
  -4   6   7      540.15      559.36     21.31 o 
  -2   6   7      654.96      664.06     23.92 o 
   0   6   7      114.71      115.11      9.37 o 
   2   6   7      307.19      292.80     16.94 o 
   4   6   7      255.48      267.70     17.53 o 
   6   6   7      686.69      691.29     23.86 o 
   8   6   7        9.50       28.20     12.11 o 
  10   6   7       87.09       94.97     15.31 o 
  12   6   7       42.94       63.96     15.11 o 
 -11   7   7      144.23      123.83     18.69 o 
  -9   7   7       74.66       81.74     15.18 o 
  -7   7   7       29.99       46.50     13.68 o 
  -5   7   7      415.54      456.56     22.41 o 
  -3   7   7      772.88      745.57     26.01 o 
  -1   7   7       59.65       70.36     11.53 o 
   1   7   7       30.90       16.28     11.40 o 
   3   7   7      164.65      178.68     15.70 o 
   5   7   7      413.88      423.07     21.63 o 
   7   7   7      424.47      408.47     22.02 o 
   9   7   7        1.15        3.91     12.37 o 
  -6   8   7      397.47      393.34     23.78 o 
  -4   8   7      100.53       66.70     15.18 o 
  -2   8   7       93.60       88.45     14.53 o 
   0   8   7      335.68      358.27     40.17 o 
   2   8   7      111.34       95.69     14.66 o 
 -18   0   8      124.96      113.86     18.37 o 
 -16   0   8      161.74      149.30     17.72 o 
 -14   0   8      584.95      552.40     22.61 o 
 -12   0   8     3133.77     2979.85     82.64 o 
 -10   0   8     4652.46     4886.19    147.54 o 
  -8   0   8      603.50      640.03     19.10 o 
  -6   0   8     1174.77     1234.39     38.31 o 
  -4   0   8     8411.98     8095.56    161.46 o 
  -2   0   8    20147.40    21554.16    242.46 o 
   0   0   8    14510.66    14618.22    197.93 o 
   2   0   8     5542.35     5581.75    133.57 o 
   4   0   8     2824.39     2786.71    100.16 o 
   6   0   8     6648.97     6275.55    152.21 o 
   8   0   8     2458.50     2619.93     72.10 o 
  10   0   8      261.44      289.08     16.35 o 
  12   0   8       84.26       92.75     14.00 o 
  14   0   8      765.04      782.66     26.73 o 
  16   0   8      727.87      830.55     30.37 o 
 -17   1   8       46.46       54.33     20.00 o 
 -15   1   8      112.95      140.95     11.76 o 
 -13   1   8      644.37      636.70     16.31 o 
 -11   1   8     2592.73     2571.96     59.04 o 
  -9   1   8     1005.48     1110.58     22.52 o 
  -7   1   8      476.90      485.99     20.63 o 
  -5   1   8     1545.75     1536.74     32.28 o 
  -3   1   8     6327.61     6053.14     95.72 o 
  -1   1   8      900.60      891.68     16.75 o 
   1   1   8     5764.38     5737.25     78.86 o 
   3   1   8     7406.77     7571.23    152.15 o 
   5   1   8     3771.18     3918.22    110.90 o 
   7   1   8      961.54     1022.99     46.38 o 
   9   1   8      218.24      210.85     10.80 o 
  11   1   8      613.92      601.81     16.01 o 
  13   1   8      233.22      219.13     12.46 o 
  15   1   8      356.45      366.49     15.36 o 
  17   1   8      242.08      261.85     15.73 o 
 -18   2   8      135.36      132.49     19.80 o 
 -16   2   8      373.73      366.43     23.33 o 
 -14   2   8      175.19      166.57     17.13 o 
 -12   2   8       84.13       85.39     13.74 o 
 -10   2   8      199.08      193.36     15.18 o 
  -8   2   8     1591.98     1541.35     45.43 o 
  -6   2   8     3451.20     3579.11    116.89 o 
  -4   2   8      471.63      526.80     16.30 o 
  -2   2   8     2638.38     2924.15     98.48 o 
   0   2   8      310.87      278.11     11.27 o 
   2   2   8     4442.60     4511.98    125.43 o 
   4   2   8     3842.40     3719.35    118.83 o 
   8   2   8        1.42        0.00     10.23 o 
  10   2   8      952.21      953.47     33.39 o 
  12   2   8      689.32      724.95     26.72 o 
  14   2   8        5.37        0.00     12.96 o 
  16   2   8        5.16        2.15     15.18 o 
 -15   3   8       69.77       53.87     16.67 o 
 -13   3   8       18.33       39.86     14.07 o 
 -11   3   8      434.77      453.99     21.31 o 
  -9   3   8      302.62      320.63     18.11 o 
  -7   3   8     1540.93     1598.39     44.78 o 
  -5   3   8      134.58      137.13     12.70 o 
  -3   3   8      269.62      224.99     13.88 o 
  -1   3   8     1162.18     1169.89     32.59 o 
   1   3   8      369.40      364.93     34.34 o 
   3   3   8       22.98       15.24      8.60 o 
   5   3   8     1145.84     1113.43     34.77 o 
   7   3   8      244.91      238.91     15.12 o 
   9   3   8       18.01       30.22     11.92 o 
  11   3   8      355.57      359.01     19.68 o 
  13   3   8      207.05      206.18     18.37 o 
  15   3   8       70.02       82.79     17.00 o 
 -16   4   8      117.73       99.33     19.28 o 
 -14   4   8       27.20       38.69     15.05 o 
 -12   4   8        1.38        0.00     12.70 o 
 -10   4   8       28.95       31.91     12.96 o 
  -8   4   8      321.86      302.85     17.59 o 
  -6   4   8      339.16      349.84     16.88 o 
  -4   4   8      373.12      346.02     16.16 o 
  -2   4   8     1019.73     1066.30     30.07 o 
   0   4   8     2314.70     2229.24     45.03 o 
   2   4   8     2963.84     2921.69     75.87 o 
   4   4   8     1748.41     1695.59     46.48 o 
   6   4   8      802.62      762.81     22.88 o 
   8   4   8      196.22      231.59     16.42 o 
  10   4   8        3.49        0.00     10.81 o 
  12   4   8        9.49        6.97     12.37 o 
  14   4   8       13.62        0.00     14.00 o 
 -15   5   8      365.68      284.58     23.72 o 
 -13   5   8      144.33      144.41     18.24 o 
 -11   5   8      105.87      102.27     15.89 o 
  -9   5   8     1333.16     1477.18     46.96 o 
  -7   5   8     2098.61     2053.82     67.51 o 
  -5   5   8      662.48      737.02     23.27 o 
  -3   5   8       54.81       48.20     11.92 o 
  -1   5   8       41.74       78.15     15.79 o 
   1   5   8     3760.78     3925.34    164.88 o 
   3   5   8     4649.98     4388.05    152.17 o 
   5   5   8       47.41       34.39     10.88 o 
   7   5   8      118.73      113.67     13.22 o 
   9   5   8       53.49       53.61     13.03 o 
  11   5   8     1305.45     1369.23     46.89 o 
  13   5   8      714.29      709.30     29.46 o 
 -12   6   8      377.27      382.97     23.19 o 
 -10   6   8      983.99      981.70     43.29 o 
  -8   6   8      992.61      929.07     30.12 o 
  -6   6   8      955.52      902.08     29.27 o 
  -4   6   8      340.27      341.22     18.70 o 
  -2   6   8       81.99       70.22     12.31 o 
   0   6   8      384.82      393.29     13.45 o 
   2   6   8     1761.77     1787.04     50.71 o 
   4   6   8      938.14      890.67     29.53 o 
   6   6   8        2.97        7.62     10.62 o 
   8   6   8        7.37        0.00     11.20 o 
  10   6   8      634.62      630.59     26.79 o 
  12   6   8      596.34      637.72     27.83 o 
  -9   7   8      191.02      142.99     18.17 o 
  -7   7   8       16.51       15.18     12.31 o 
  -5   7   8      164.68      180.38     17.65 o 
  -3   7   8      974.22     1132.71     39.18 o 
  -1   7   8      356.32      366.47     48.15 o 
   1   7   8       72.47       73.01     16.90 o 
   3   7   8       67.16       57.12     14.00 o 
   5   7   8      528.36      520.47     24.11 o 
   7   7   8      847.27      850.72     29.40 o 
   9   7   8      120.38      129.23     17.20 o 
  -6   8   8       49.87       59.73     15.31 o 
  -4   8   8      374.96      402.32     23.13 o 
  -2   8   8      314.66      292.52     20.85 o 
   0   8   8        2.85        7.38      8.27 o 
   4   8   8        1.91       17.45     12.50 o 
 -17   1   9       77.78       86.19     12.10 o 
 -15   1   9      711.93      736.09     19.33 o 
 -13   1   9       51.70       61.35      9.48 o 
 -11   1   9       50.90       61.18     12.83 o 
  -9   1   9       29.28       10.45      7.88 o 
  -7   1   9     2196.54     2113.80     40.40 o 
  -5   1   9     4956.15     5174.95    137.33 o 
  -3   1   9     1261.94     1377.54     26.12 o 
  -1   1   9     1959.07     2022.97     70.62 o 
   1   1   9     3747.94     3784.60     56.03 o 
   3   1   9     3033.23     2949.69     72.92 o 
   5   1   9      200.98      201.54     36.48 o 
   7   1   9     1042.27      973.66     33.98 o 
   9   1   9      240.37      241.19     11.68 o 
  11   1   9      738.90      646.92     16.80 o 
  13   1   9      620.64      588.73     20.99 o 
  15   1   9        5.23        4.05      9.76 o 
  17   1   9       88.99       47.39     12.60 o 
 -16   2   9      370.43      413.20     24.30 o 
 -14   2   9      886.46      943.90     29.73 o 
 -10   2   9      345.75      262.78     17.33 o 
  -8   2   9     2245.50     1974.22     55.53 o 
  -6   2   9     6530.18     6497.58    161.62 o 
  -4   2   9     5969.96     5847.76    144.69 o 
  -2   2   9      581.60      713.72     18.78 o 
   0   2   9     1431.36     1516.62     83.63 o 
   2   2   9     9564.09     9483.53    186.15 o 
   4   2   9     3055.17     3026.71    110.13 o 
   6   2   9      147.85      143.64     13.09 o 
   8   2   9     1061.65     1038.25     31.05 o 
  10   2   9      715.76      653.95     23.53 o 
  12   2   9      477.62      514.02     22.55 o 
  14   2   9      100.20      114.84     16.87 o 
  16   2   9        6.63        4.04     14.91 o 
 -15   3   9      317.22      292.26     21.89 o 
 -13   3   9      606.63      620.11     26.00 o 
 -11   3   9      611.73      681.61     25.61 o 
  -9   3   9      648.09      683.04     23.47 o 
  -7   3   9     1757.39     1759.40     47.39 o 
  -5   3   9     1905.10     2044.10     59.88 o 
  -3   3   9     7034.05     7243.77    170.63 o 
  -1   3   9     3140.56     3190.72    101.04 o 
   1   3   9      429.60      417.94     26.72 o 
   3   3   9       24.87       31.85      9.44 o 
   5   3   9      379.90      431.39     17.33 o 
   7   3   9     5964.43     6078.39    169.85 o 
   9   3   9     2237.53     2229.87     68.70 o 
  11   3   9       79.05       95.03     14.66 o 
  13   3   9       24.89       37.45     14.65 o 
  15   3   9      216.19      257.45     22.28 o 
 -14   4   9      229.73      216.48     20.59 o 
 -12   4   9     1165.12     1160.34     32.60 o 
 -10   4   9     1449.66     1408.89     47.62 o 
  -8   4   9      209.35      240.00     16.68 o 
  -6   4   9       29.50       27.29     11.46 o 
  -4   4   9     1588.63     1611.81     49.41 o 
  -2   4   9     4904.17     4816.56    146.27 o 
   0   4   9     3506.28     3708.25     91.20 o 
   2   4   9      218.01      250.04     15.38 o 
   4   4   9      143.77      137.19     13.55 o 
   6   4   9     1288.31     1369.25     40.90 o 
   8   4   9     2823.64     2801.46     87.82 o 
  10   4   9      635.36      589.77     24.11 o 
  14   4   9       34.47       37.71     15.37 o 
 -13   5   9      164.60      116.67     17.33 o 
 -11   5   9       94.97       41.88     14.72 o 
  -9   5   9       34.74       56.34     13.55 o 
  -7   5   9      146.43      159.14     15.63 o 
  -5   5   9       32.79       60.12     12.31 o 
  -3   5   9       55.34       35.04     11.72 o 
  -1   5   9      123.63      134.13      9.61 o 
   1   5   9      675.13      761.73     29.85 o 
   3   5   9      639.40      691.17     23.27 o 
   5   5   9       10.14       10.42      9.97 o 
   7   5   9      370.34      356.34     19.09 o 
   9   5   9      409.00      419.16     21.57 o 
  11   5   9      105.38      102.66     16.22 o 
 -12   6   9       50.89       67.48     15.76 o 
 -10   6   9      182.60      184.03     19.15 o 
  -8   6   9      199.94      208.91     18.76 o 
  -6   6   9      219.52      223.77     17.59 o 
  -4   6   9       17.74       34.58     11.79 o 
  -2   6   9     1086.57     1176.17     35.67 o 
   0   6   9      655.76      685.29     16.84 o 
   2   6   9       43.68       28.79     11.92 o 
   4   6   9      177.67      172.37     16.29 o 
   6   6   9       16.31       20.32     12.18 o 
   8   6   9      109.88       92.95     15.31 o 
  10   6   9       31.98       56.86     14.98 o 
  -9   7   9      226.30      217.84     20.91 o 
  -5   7   9        0.74        7.49     12.11 o 
  -3   7   9      273.34      312.45     20.26 o 
  -1   7   9      536.39      494.35     16.70 o 
   1   7   9      160.41      176.14     12.00 o 
   3   7   9        0.62        5.34     11.72 o 
   5   7   9        2.97        0.00     11.66 o 
   7   7   9      322.75      323.01     21.24 o 
  -4   8   9      207.61      223.76     20.00 o 
   0   8   9        1.46       10.36     13.16 o 
   2   8   9       75.12       65.20     15.11 o 
 -16   0  10        2.23       11.01     14.20 o 
 -14   0  10        5.67        0.00     12.31 o 
 -12   0  10     2176.30     2072.16     64.25 o 
 -10   0  10     4770.56     4747.69    157.76 o 
  -8   0  10     4542.18     4600.77    143.51 o 
  -6   0  10      936.89      938.24     27.39 o 
  -4   0  10       17.94       21.62      9.31 o 
  -2   0  10    14837.80    15118.59    226.30 o 
   0   0  10    11729.39    12022.55    141.30 o 
   2   0  10     2509.52     2436.96     66.31 o 
   4   0  10      130.36      169.05     12.90 o 
   6   0  10      470.10      443.76     17.79 o 
   8   0  10     2763.08     2740.30     76.48 o 
  10   0  10     1376.14     1335.47     41.56 o 
  12   0  10      431.94      450.98     22.09 o 
  14   0  10      267.37      271.01     20.20 o 
  16   0  10       95.49      122.65     18.24 o 
 -17   1  10       88.58       81.97     12.61 o 
 -15   1  10       54.38       58.26     10.87 o 
 -13   1  10       76.12       94.66     10.40 o 
 -11   1  10     1479.33     1437.37     72.71 o 
  -9   1  10     3348.98     3395.67     74.29 o 
  -7   1  10     3448.80     3530.01     93.86 o 
  -5   1  10      524.64      575.15     15.94 o 
  -3   1  10     1204.26     1263.80     25.40 o 
  -1   1  10     6035.27     6066.71     73.33 o 
   1   1  10     3110.17     2939.69     54.15 o 
   3   1  10     1445.61     1432.11     35.02 o 
   5   1  10      338.03      308.79     13.03 o 
   7   1  10      699.84      724.19     15.81 o 
   9   1  10      315.57      355.22     13.18 o 
  11   1  10       43.13       54.84      9.71 o 
  13   1  10      103.02       92.28     11.08 o 
  15   1  10      313.77      323.17     16.08 o 
 -16   2  10      250.19      234.13     21.24 o 
 -14   2  10      266.38      287.37     20.72 o 
 -10   2  10       31.49       77.31     13.16 o 
  -8   2  10     1135.97     1150.70     32.74 o 
  -6   2  10     3745.38     3772.76    129.82 o 
  -4   2  10     1659.85     1674.88     49.29 o 
  -2   2  10      353.54      367.92     15.84 o 
   0   2  10      220.84      222.86     29.81 o 
   2   2  10      492.40      576.17     18.84 o 
   4   2  10     4498.87     4684.36    143.55 o 
   6   2  10     1287.13     1368.13     43.58 o 
   8   2  10      204.79      171.66     15.44 o 
  10   2  10      160.42      114.98     15.18 o 
  14   2  10      433.99      481.71     25.48 o 
  16   2  10       60.51       41.69     17.26 o 
 -15   3  10      133.95      156.92     19.35 o 
 -13   3  10      159.81      136.60     17.20 o 
 -11   3  10      186.81      226.11     18.11 o 
  -9   3  10     1094.89     1057.51     37.30 o 
  -7   3  10       62.03       71.97     13.16 o 
  -5   3  10       31.92       41.23     11.46 o 
  -3   3  10       24.21       19.08     10.81 o 
  -1   3  10     1446.78     1421.43     56.22 o 
   1   3  10     1039.13     1068.54     20.98 o 
   3   3  10     1820.52     1829.13     58.24 o 
   5   3  10      906.39      905.98     26.41 o 
   7   3  10        1.56        0.00     10.55 o 
   9   3  10       75.01       81.29     13.87 o 
  11   3  10      165.40      144.94     16.29 o 
  13   3  10      467.17      470.98     24.37 o 
  15   3  10        9.71       31.13     16.09 o 
 -14   4  10       49.68       58.42     16.87 o 
 -10   4  10       71.94       63.05     14.33 o 
  -8   4  10      640.34      632.75     24.31 o 
  -6   4  10     1220.78     1491.58     40.44 o 
  -4   4  10      950.79      996.83     29.08 o 
  -2   4  10      308.37      258.28     15.96 o 
   0   4  10        1.93       10.81     10.10 o 
   2   4  10      216.93      247.82     15.96 o 
   4   4  10     1394.56     1364.34     44.04 o 
   6   4  10      557.15      577.69     21.90 o 
   8   4  10        3.55        0.00     11.46 o 
  10   4  10       44.29       37.19     14.07 o 
  12   4  10       62.95       35.17     14.72 o 
  14   4  10      196.39      175.82     20.65 o 
 -13   5  10      594.44      628.86     29.32 o 
 -11   5  10       26.09       29.77     14.33 o 
  -9   5  10       63.67       81.09     14.92 o 
  -7   5  10      885.10      888.78     27.45 o 
  -5   5  10      961.74     1055.08     32.67 o 
  -3   5  10      605.48      610.57     22.68 o 
  -1   5  10       29.98       36.78      8.02 o 
   1   5  10      293.38      299.03     30.95 o 
   3   5  10     3152.72     3238.10     93.15 o 
   5   5  10     1203.61     1227.52     43.11 o 
   9   5  10        1.59        0.00     12.24 o 
  11   5  10      294.29      296.62     21.69 o 
 -10   6  10      315.67      281.64     22.02 o 
  -8   6  10      492.72      526.64     25.02 o 
  -6   6  10      286.87      272.65     18.83 o 
  -4   6  10      122.60       85.59     13.61 o 
  -2   6  10      198.27      219.73     17.00 o 
   0   6  10      741.01      793.11     18.50 o 
   2   6  10      880.11      896.44     27.64 o 
   4   6  10      850.41      868.37     27.97 o 
   6   6  10      423.27      426.46     21.96 o 
   8   6  10       71.53       98.87     15.44 o 
  10   6  10      120.18       92.23     17.13 o 
  -7   7  10       80.78       58.69     15.57 o 
  -5   7  10       33.58       42.40     14.46 o 
  -3   7  10       57.80       49.31     14.79 o 
  -1   7  10      578.91      626.39     18.44 o 
   1   7  10      111.37      120.16     11.35 o 
   3   7  10      135.82      134.77     16.55 o 
   5   7  10      278.31      268.80     19.87 o 
   7   7  10      410.07      406.89     24.69 o 
 -15   1  11      419.42      412.65     16.90 o 
 -13   1  11     1240.22     1217.73     61.24 o 
 -11   1  11      463.30      544.45     15.87 o 
  -9   1  11      144.39      149.21     10.57 o 
  -7   1  11        2.24        9.63      7.78 o 
  -5   1  11     6531.17     6599.32    248.04 o 
  -3   1  11     5665.88     6113.94    112.32 o 
  -1   1  11      258.26      232.78     11.66 o 
   1   1  11      371.14      357.54     13.45 o 
   3   1  11       27.61       30.14      7.32 o 
   5   1  11      520.51      473.49     13.46 o 
   7   1  11       61.92       71.75      8.96 o 
   9   1  11       40.86       29.44      8.91 o 
  11   1  11      439.63      464.32     29.58 o 
  13   1  11      455.93      445.56     19.71 o 
  15   1  11      105.56      109.36     12.85 o 
 -16   2  11      212.64      169.37     20.72 o 
 -14   2  11      551.46      524.45     26.00 o 
 -12   2  11     1128.11     1108.09     34.23 o 
 -10   2  11       47.23       59.08     13.68 o 
  -8   2  11      522.74      508.93     21.05 o 
  -6   2  11     3033.29     2887.82     82.84 o 
  -4   2  11     4144.03     3984.42    134.66 o 
  -2   2  11     2360.62     2358.74     66.46 o 
   0   2  11       11.82       17.43      6.90 o 
   2   2  11       22.41        9.64     10.10 o 
   4   2  11     1512.85     1623.63     46.53 o 
   6   2  11     1147.20     1145.34     27.79 o 
   8   2  11      481.19      461.51     20.85 o 
  10   2  11      198.20      233.48     18.83 o 
  12   2  11      346.06      386.82     22.22 o 
  14   2  11      641.00      714.98     30.11 o 
 -15   3  11       75.99       79.27     18.24 o 
 -13   3  11       57.45       52.95     15.57 o 
 -11   3  11      531.78      488.04     23.39 o 
  -9   3  11     1019.71     1135.03     35.34 o 
  -7   3  11     1581.72     1737.50     49.14 o 
  -5   3  11     1463.60     1407.96     39.80 o 
  -3   3  11     1612.47     1764.15     50.39 o 
  -1   3  11     2288.77     2357.52     46.22 o 
   1   3  11      732.18      816.33     39.67 o 
   3   3  11     1657.05     1708.91     53.59 o 
   5   3  11      750.32      773.48     23.66 o 
   7   3  11      644.08      635.10     23.27 o 
   9   3  11     1099.87     1099.29     36.97 o 
  11   3  11      425.48      417.73     22.87 o 
  13   3  11       39.40       39.73     14.85 o 
 -14   4  11        5.47        7.49     15.50 o 
 -12   4  11      259.59      195.38     19.74 o 
 -10   4  11      875.88      919.11     29.99 o 
  -8   4  11      367.08      401.95     21.05 o 
  -6   4  11       38.14       35.04     12.57 o 
  -4   4  11      271.22      304.39     17.20 o 
  -2   4  11     1830.92     1930.64     60.18 o 
   0   4  11     3998.04     3997.64    104.08 o 
   2   4  11      847.93      956.57     33.84 o 
   4   4  11        8.91        0.00     11.07 o 
   6   4  11        2.82        8.86     12.24 o 
   8   4  11      701.03      675.06     25.29 o 
  10   4  11     1997.68     2103.99     70.22 o 
  12   4  11       89.21       82.20     16.81 o 
 -11   5  11      125.79      134.97     18.43 o 
  -5   5  11       10.24       27.29     12.24 o 
  -3   5  11       35.38       34.39     13.03 o 
  -1   5  11      755.34      742.00     51.56 o 
   1   5  11       74.44       80.30      9.44 o 
   3   5  11       74.08       55.82     12.83 o 
   5   5  11       10.19       11.53     11.14 o 
   7   5  11      170.34      149.89     15.83 o 
   9   5  11      420.51      387.82     22.94 o 
  11   5  11       74.65      105.39     16.74 o 
 -10   6  11      253.21      261.49     22.28 o 
  -8   6  11      136.09      154.57     18.11 o 
  -6   6  11       52.27       75.03     14.66 o 
  -4   6  11      234.05      240.39     18.24 o 
  -2   6  11       28.75       49.44     13.09 o 
   0   6  11      611.39      557.80     16.95 o 
   2   6  11        0.44        0.00     11.40 o 
   4   6  11      810.76      842.95     28.75 o 
   6   6  11      219.21      224.75     18.70 o 
   8   6  11      133.97      128.58     17.13 o 
  -5   7  11       39.55       33.02     14.39 o 
  -3   7  11       79.66      122.00     17.13 o 
  -1   7  11      416.48      414.71     16.26 o 
   1   7  11      245.84      228.11     20.98 o 
   3   7  11        6.78       14.46     12.96 o 
   5   7  11       15.16       24.49     13.55 o 
 -16   0  12      421.01      376.47     25.61 o 
 -14   0  12      105.83       91.52     15.96 o 
 -12   0  12      740.83      744.56     27.31 o 
 -10   0  12     1609.60     1553.17     44.83 o 
  -8   0  12     4183.02     4344.73    153.24 o 
  -6   0  12     2863.43     2694.05     77.59 o 
  -4   0  12       52.75       37.52     11.14 o 
  -2   0  12      298.96      322.40     16.03 o 
   0   0  12     4492.74     4549.27    247.32 o 
   2   0  12     4413.93     4340.30    141.98 o 
   4   0  12        8.17       21.04     10.62 o 
   6   0  12      574.10      511.76     20.79 o 
   8   0  12      867.22      925.13     30.58 o 
  10   0  12     3352.99     3439.71    102.69 o 
  12   0  12      508.36      470.55     24.05 o 
  14   0  12        5.06        0.00     13.48 o 
 -15   1  12      150.49      156.55     13.30 o 
 -13   1  12       82.25       86.56     11.70 o 
 -11   1  12      542.20      578.29     16.86 o 
  -9   1  12     2119.41     2098.38     45.67 o 
  -7   1  12     2066.88     2100.42     43.79 o 
  -5   1  12     1234.97     1296.79     23.26 o 
  -3   1  12       74.53       67.42     12.05 o 
  -1   1  12      818.57      835.60     13.51 o 
   1   1  12     2514.99     2557.40     55.27 o 
   3   1  12     1275.00     1342.58     31.22 o 
   5   1  12      697.22      655.62     15.86 o 
   7   1  12      400.58      404.91     14.11 o 
   9   1  12      466.27      452.60     15.55 o 
  11   1  12      300.51      330.88     14.76 o 
  13   1  12      129.11       95.12     12.07 o 
 -14   2  12       80.98       85.59     17.33 o 
 -12   2  12      195.06      178.10     19.02 o 
 -10   2  12       76.41       72.69     13.94 o 
  -8   2  12       20.18       33.02     12.11 o 
  -6   2  12      809.69      779.20     23.93 o 
  -4   2  12     1211.80     1206.96     36.20 o 
  -2   2  12        3.24        0.33     10.03 o 
   0   2  12       63.25       61.63      9.35 o 
   2   2  12       85.63       91.45     13.03 o 
   4   2  12     2169.21     2236.80     70.20 o 
   6   2  12     2669.61     2676.65     81.54 o 
   8   2  12        2.20        0.00     11.92 o 
  10   2  12      192.69      138.49     16.61 o 
  12   2  12        0.46        0.00     13.35 o 
  14   2  12      308.27      326.20     24.30 o 
 -13   3  12      178.69      110.09     18.17 o 
 -11   3  12        0.18       12.24     13.48 o 
  -9   3  12      869.33      856.36     28.42 o 
  -7   3  12      403.40      387.31     20.46 o 
  -5   3  12      263.51      277.80     18.05 o 
  -3   3  12      644.96      597.78     22.16 o 
  -1   3  12       24.89       30.91      7.77 o 
   1   3  12      563.40      567.41     14.82 o 
   3   3  12        3.18        3.97     10.16 o 
   5   3  12      161.32      156.34     14.79 o 
   7   3  12       18.54       33.22     12.11 o 
   9   3  12       24.47       17.33     12.90 o 
  11   3  12      158.30      189.43     18.63 o 
  13   3  12        0.38       17.39     15.05 o 
 -12   4  12      225.41      236.93     20.39 o 
 -10   4  12      267.75      283.98     20.52 o 
  -8   4  12      418.53      350.29     21.63 o 
  -6   4  12      778.28      688.82     25.10 o 
  -4   4  12      144.29      158.03     14.92 o 
  -2   4  12       73.84       80.38     12.44 o 
   0   4  12      107.72      143.18     12.31 o 
   2   4  12       68.84       49.96     12.44 o 
   4   4  12      590.02      533.70     22.42 o 
   6   4  12      219.53      182.08     16.68 o 
   8   4  12       45.52       59.47     14.33 o 
  12   4  12       57.80       61.42     18.04 o 
 -11   5  12      420.54      373.41     24.82 o 
  -9   5  12        3.51        0.39     13.55 o 
  -7   5  12       76.74       55.95     14.33 o 
  -5   5  12      924.29     1040.09     35.20 o 
  -3   5  12     1458.60     1583.11     47.81 o 
  -1   5  12      544.61      528.69     19.84 o 
   1   5  12       20.91       29.90      8.75 o 
   3   5  12      355.36      388.58     20.65 o 
   5   5  12      922.40      935.77     29.34 o 
   7   5  12      595.06      536.27     24.24 o 
   9   5  12       55.20       16.61     15.44 o 
  -8   6  12       26.08       30.42     16.28 o 
  -6   6  12      254.21      263.06     20.26 o 
  -4   6  12      558.34      540.29     24.83 o 
  -2   6  12      569.78      560.31     25.35 o 
   0   6  12      743.91      827.78     36.21 o 
   2   6  12      490.74      468.91     23.72 o 
   4   6  12      458.70      468.69     23.59 o 
   6   6  12      609.73      576.35     26.72 o 
   8   6  12       77.29       59.60     15.76 o 
  -3   7  12      112.40      135.16     17.65 o 
  -1   7  12       43.05       71.38     11.26 o 
   1   7  12      653.25      725.15     33.73 o 
   3   7  12      420.18      382.79     23.72 o 
 -15   1  13      169.68      169.45     14.52 o 
 -13   1  13      840.14      865.56     27.83 o 
 -11   1  13      555.55      601.80     27.21 o 
  -9   1  13       18.49       20.86      8.98 o 
  -7   1  13     1091.88     1001.24     22.64 o 
  -5   1  13      243.25      256.45     11.93 o 
  -3   1  13     2795.01     2990.31     90.88 o 
  -1   1  13     1171.16     1132.80     17.95 o 
   1   1  13       60.08       71.19      8.53 o 
   3   1  13      866.49      891.01     18.29 o 
   5   1  13      521.77      543.12     15.39 o 
   7   1  13     2834.28     2970.67     64.99 o 
   9   1  13      799.34      753.42     19.36 o 
  11   1  13       30.75       18.36     16.02 o 
  13   1  13        1.30        4.17     14.13 o 
 -14   2  13      304.93      301.12     23.26 o 
 -12   2  13      991.66      950.99     33.64 o 
 -10   2  13      918.56      851.29     29.34 o 
  -8   2  13      176.77      187.03     16.48 o 
  -6   2  13      295.52      269.08     17.27 o 
  -4   2  13     1151.14     1107.95     37.89 o 
  -2   2  13     2559.02     2405.64     68.40 o 
   0   2  13      221.13      181.99     30.72 o 
   2   2  13      207.67      225.67     16.42 o 
   4   2  13      231.09      274.40     17.92 o 
   6   2  13     1666.23     1771.15     58.73 o 
   8   2  13      599.27      562.37     24.24 o 
  10   2  13       57.13       36.74     14.92 o 
  12   2  13      111.41      114.97     17.72 o 
 -13   3  13       46.46       41.82     16.28 o 
 -11   3  13       98.87       93.86     16.41 o 
  -9   3  13     1214.41     1185.63     40.82 o 
  -7   3  13     1644.79     1784.24     55.92 o 
  -5   3  13      795.73      801.69     26.14 o 
  -3   3  13       68.83       62.46     13.29 o 
  -1   3  13      665.39      727.23     41.62 o 
   1   3  13     1878.32     1990.35     81.20 o 
   3   3  13     1121.33     1150.37     39.19 o 
   5   3  13      358.57      389.70     20.20 o 
   7   3  13       72.77       82.27     14.13 o 
   9   3  13      237.75      185.34     18.63 o 
  11   3  13      471.97      469.74     25.80 o 
 -12   4  13       28.11       26.05     15.57 o 
 -10   4  13       87.32      107.15     16.22 o 
  -8   4  13      530.55      610.99     26.65 o 
  -6   4  13      582.55      643.42     25.29 o 
  -4   4  13      188.67      157.84     15.96 o 
  -2   4  13      195.53      165.66     15.83 o 
   0   4  13     2146.85     2201.31     48.81 o 
   2   4  13     1711.29     1723.82     53.38 o 
   4   4  13       20.12       24.42     12.51 o 
   6   4  13       41.14       34.98     13.09 o 
   8   4  13      144.82      145.52     17.39 o 
  10   4  13      679.76      708.75     29.78 o 
  -9   5  13       27.71       38.43     16.02 o 
  -7   5  13        2.53        9.05     12.83 o 
  -5   5  13      127.65      107.22     16.15 o 
  -3   5  13      384.34      411.85     23.78 o 
  -1   5  13      649.49      659.76     38.35 o 
   1   5  13       74.07       71.97      9.88 o 
   3   5  13        7.82        2.21     11.53 o 
   5   5  13       32.25       35.30     13.61 o 
   7   5  13       24.46       27.94     13.22 o 
  -6   6  13       44.44       37.13     15.50 o 
  -4   6  13       33.49       52.24     15.18 o 
  -2   6  13      113.02      151.25     17.33 o 
   0   6  13       30.64       25.16      9.67 o 
   2   6  13       66.49       70.41     15.24 o 
   4   6  13        6.02        2.28     12.77 o 
   6   6  13       85.45       99.46     16.35 o 
 -14   0  14      487.43      521.47     26.98 o 
 -12   0  14      116.18      119.66     16.87 o 
 -10   0  14      175.70      163.38     17.13 o 
  -8   0  14     1095.77     1081.40     39.84 o 
  -6   0  14     2905.71     2933.50     89.85 o 
  -4   0  14      613.33      583.07     22.49 o 
  -2   0  14        5.25        8.92     10.81 o 
   0   0  14       99.48       63.34      9.28 o 
   2   0  14     2176.89     2157.16     67.19 o 
   4   0  14     1892.70     1873.49     53.72 o 
   6   0  14      183.97      191.33     16.22 o 
   8   0  14       97.73      110.28     15.63 o 
  10   0  14      521.56      550.18     25.74 o 
  12   0  14      510.31      506.63     26.46 o 
 -13   1  14      151.78      163.87     13.56 o 
 -11   1  14      159.75      160.56     12.52 o 
  -9   1  14      844.33      889.76     28.06 o 
  -7   1  14      452.94      438.94     15.09 o 
  -5   1  14      614.94      632.80     16.80 o 
  -3   1  14      193.32      174.60     30.98 o 
  -1   1  14       19.79       22.52      7.16 o 
   1   1  14      863.75      897.91     13.93 o 
   3   1  14     2146.81     2099.29     66.30 o 
   5   1  14     1419.81     1340.86     29.16 o 
   7   1  14      220.79      199.06     12.41 o 
   9   1  14       66.35       54.08     19.18 o 
  11   1  14      363.17      381.99     16.75 o 
 -12   2  14      144.63      113.54     17.91 o 
 -10   2  14      761.71      773.88     28.61 o 
  -8   2  14       89.27       87.15     14.98 o 
  -6   2  14       42.33       30.55     12.11 o 
  -4   2  14      263.03      252.13     17.33 o 
  -2   2  14      535.26      571.74     22.48 o 
   0   2  14      225.74      227.48     11.53 o 
   2   2  14      178.51      193.80     16.29 o 
   4   2  14      180.46      190.67     16.35 o 
   6   2  14      602.50      596.13     24.44 o 
   8   2  14      122.31      161.54     16.94 o 
  10   2  14        6.93       43.25     14.46 o 
  12   2  14        1.00        0.00     14.00 o 
 -11   3  14      103.46       89.30     17.26 o 
  -9   3  14        0.44        0.00     12.70 o 
  -7   3  14      103.68      127.41     16.81 o 
  -5   3  14        0.04        0.00     12.70 o 
  -3   3  14      696.15      733.60     26.01 o 
  -1   3  14      834.71      837.26     20.89 o 
   1   3  14      145.28      148.59     10.89 o 
   3   3  14      954.60      917.00     28.30 o 
   5   3  14      136.53      106.57     14.85 o 
   7   3  14       58.42       56.47     13.87 o 
   9   3  14       15.05       14.13     13.42 o 
  11   3  14      216.86      250.93     21.50 o 
 -10   4  14      294.36      292.32     21.82 o 
  -8   4  14      157.60      175.55     18.56 o 
  -6   4  14       34.32       43.77     13.61 o 
  -4   4  14       10.54        0.00     11.40 o 
  -2   4  14       31.23       52.30     12.90 o 
   0   4  14      233.34      235.22     12.71 o 
   2   4  14      278.06      263.33     19.54 o 
   4   4  14      293.49      295.71     20.13 o 
   6   4  14      204.19      188.66     18.31 o 
   8   4  14       76.44       48.40     15.24 o 
  -5   5  14       60.84       71.78     15.63 o 
  -3   5  14     1117.98     1123.69     34.82 o 
  -1   5  14      973.57      956.35     56.88 o 
   1   5  14        6.56       13.83      9.31 o 
   3   5  14        7.22       10.10     11.92 o 
   5   5  14      266.88      191.34     19.02 o 
   7   5  14      636.43      658.66     29.13 o 
  -4   6  14      542.49      543.33     26.98 o 
  -2   6  14      400.34      375.81     23.59 o 
   0   6  14       98.19       76.23     11.14 o 
   2   6  14      105.03      142.97     17.78 o 
 -11   1  15      188.13      214.30     17.56 o 
  -9   1  15      147.89      155.95     12.76 o 
  -7   1  15      152.02      141.59     11.70 o 
  -5   1  15       72.71       70.71      9.95 o 
  -3   1  15      996.13     1014.33     23.65 o 
  -1   1  15     1562.54     1541.41     30.68 o 
   1   1  15      370.59      348.67     17.29 o 
   3   1  15      274.02      237.81     15.73 o 
   5   1  15        4.57       10.77      8.64 o 
   7   1  15     1269.62     1323.18     31.15 o 
   9   1  15      704.42      702.13     20.35 o 
  11   1  15        1.23       12.35     10.15 o 
 -12   2  15      316.67      306.79     23.00 o 
 -10   2  15      385.16      343.69     22.61 o 
  -8   2  15       92.55       86.76     15.44 o 
  -6   2  15       42.08       36.73     13.03 o 
  -4   2  15      183.65      194.91     17.00 o 
  -2   2  15     1226.60     1160.80     36.46 o 
   0   2  15     1496.65     1555.45     71.96 o 
   2   2  15      618.58      617.39     24.83 o 
   4   2  15      142.18      125.98     15.89 o 
   6   2  15      177.68      187.09     17.59 o 
   8   2  15      683.99      694.88     28.81 o 
  10   2  15      347.74      333.58     23.52 o 
 -11   3  15       75.15       72.69     17.33 o 
  -9   3  15      109.18      123.11     16.74 o 
  -7   3  15      651.52      631.33     26.53 o 
  -5   3  15      611.26      680.06     27.05 o 
  -3   3  15      211.84      199.15     18.11 o 
  -1   3  15       63.29       41.29     14.00 o 
   1   3  15      841.66      811.24     60.27 o 
   3   3  15     1168.49     1146.44     32.54 o 
   5   3  15      237.46      172.77     17.92 o 
   7   3  15       61.72       60.51     14.20 o 
   9   3  15      151.07      167.41     19.02 o 
  -8   4  15      120.23      116.01     18.43 o 
  -6   4  15      896.45      863.73     34.48 o 
  -4   4  15     1071.28     1046.26     36.19 o 
  -2   4  15       58.11       57.71     13.87 o 
   0   4  15        5.09       16.84      9.03 o 
   2   4  15      546.68      597.70     25.87 o 
   4   4  15      263.27      286.19     20.20 o 
   6   4  15       49.49       40.25     14.98 o 
   8   4  15        8.17        6.19     13.61 o 
  -5   5  15      239.05      232.57     20.91 o 
  -3   5  15      248.85      262.93     21.30 o 
  -1   5  15       69.96       75.12     11.69 o 
   1   5  15       53.52       73.91     11.01 o 
   3   5  15       18.80       41.62     14.13 o 
   5   5  15        0.35        0.00     13.35 o 
 -10   0  16       21.38        0.00     13.09 o 
  -8   0  16       62.15       60.57     14.66 o 
  -6   0  16     1447.61     1405.70     36.01 o 
  -4   0  16     1254.36     1310.12     46.04 o 
  -2   0  16      541.96      475.27     22.09 o 
   0   0  16       31.23       27.42     12.90 o 
   2   0  16      356.90      359.39     20.72 o 
   4   0  16     3064.88     3082.61     96.89 o 
   6   0  16     1759.70     1742.49     55.65 o 
   8   0  16       88.73       70.28     15.50 o 
  10   0  16       20.07       22.67     14.85 o 
 -11   1  16       60.66       68.55     16.35 o 
  -9   1  16      217.00      156.26     31.99 o 
  -7   1  16      671.28      630.22     19.05 o 
  -5   1  16      320.88      270.25     13.73 o 
  -3   1  16      366.24      372.15     14.78 o 
  -1   1  16      111.80       99.10     11.08 o 
   1   1  16      272.14      297.98      9.71 o 
   3   1  16      764.94      704.48     19.06 o 
   5   1  16      588.44      547.05     17.58 o 
   7   1  16      223.72      194.56     13.47 o 
   9   1  16       15.75       13.35     10.82 o 
 -10   2  16      512.11      482.45     27.30 o 
  -8   2  16      702.62      738.23     29.13 o 
  -6   2  16        0.62       25.01     13.16 o 
  -4   2  16       91.35       76.93     15.11 o 
  -2   2  16      163.39      195.23     17.20 o 
   0   2  16      671.07      725.57     23.43 o 
   2   2  16      165.95      135.88     16.68 o 
   4   2  16       74.93       75.04     15.18 o 
   6   2  16        9.58       19.08     12.96 o 
   8   2  16      155.99      140.83     18.63 o 
  -9   3  16       64.18       65.85     17.52 o 
  -7   3  16        0.64        0.00     13.29 o 
  -5   3  16      160.30      194.12     18.96 o 
  -3   3  16       15.48        9.97     14.00 o 
  -1   3  16      255.83      248.83     29.80 o 
   1   3  16        3.05        0.00      8.51 o 
   3   3  16      262.97      237.59     18.89 o 
   5   3  16      100.13      101.35     16.15 o 
   7   3  16       13.23        0.00     13.87 o 
  -6   4  16        8.86        0.00     13.81 o 
  -4   4  16        3.68        0.00     13.48 o 
  -2   4  16      150.31      195.42     18.70 o 
   0   4  16      455.08      448.59     17.16 o 
   2   4  16      240.83      204.75     19.22 o 
   4   4  16       73.93       79.33     15.44 o 
  -1   5  16      655.67      707.48     21.19 o 
  -9   1  17      328.57      338.42     16.61 o 
  -7   1  17      224.60      207.31     13.90 o 
  -5   1  17        0.59        0.00      9.32 o 
  -3   1  17       90.62       76.37     10.45 o 
  -1   1  17      439.53      369.69     18.56 o 
   1   1  17      507.61      480.84     11.96 o 
   3   1  17       41.20       47.54      9.86 o 
   5   1  17       98.31       97.02     14.04 o 
   7   1  17        0.49        0.00     13.94 o 
  -8   2  17      202.06      232.30     20.58 o 
  -6   2  17      111.06       98.94     18.11 o 
  -4   2  17       46.69       29.44     14.59 o 
  -2   2  17      539.13      520.93     25.28 o 
   0   2  17     1381.65     1319.07     92.55 o 
   2   2  17      610.54      551.53     25.74 o 
   4   2  17      130.66      100.83     16.87 o 
   6   2  17        3.89       16.61     13.55 o 
  -7   3  17       49.33       45.46     16.28 o 
  -5   3  17      371.82      405.77     24.69 o 
  -3   3  17      888.71     1001.51     33.64 o 
  -1   3  17      493.70      517.01     52.62 o 
   1   3  17       61.22       62.36     10.94 o 
   3   3  17      269.50      215.18     19.48 o 
   5   3  17      392.22      396.33     25.02 o 
  -2   4  17      391.43      391.12     23.65 o 
   0   4  17       48.42       53.21     10.87 o 
  -6   0  18      529.53      519.28     26.13 o 
  -4   0  18     1362.04     1252.51     46.89 o 
  -2   0  18      550.68      523.60     26.59 o 
   0   0  18       75.57       76.34     10.38 o 
   2   0  18        2.74        0.46     13.16 o 
   4   0  18      491.91      513.85     26.32 o 
  -5   1  18      485.44      440.90     17.65 o 
  -3   1  18      329.73      336.93     15.66 o 
  -1   1  18      162.05      149.45      8.69 o 
   1   1  18      106.66       98.68     14.12 o 
   3   1  18      166.20      162.36     19.28 o 
   5   1  18      174.95      179.29     13.31 o 
  -4   2  18       19.76       43.70     14.46 o 
  -2   2  18       43.09       39.99     14.33 o 
   0   2  18      135.19      121.53     12.46 o 
   2   2  18      358.07      347.06     23.32 o 
   4   2  18       24.53       15.70     14.39 o 
  -1   3  18       26.45       11.68     10.84 o 
                                                 
